# Supplementary material for: Endogenous inhibitors of PP2A activate oncogenic and DNA damage response kinases in glioblastoma
Source: Cancer Lett. Author manuscript; Available in PMC 2026 Jun 10. (PMC13250921; doi:10.1016/j.canlet.2026.218325)
Supplement: 2 [file NIHMS2178253-supplement-2.xlsx]

## Sheet: U87-MG
Identified Proteins (2177)	Accession Number	Alternative ID	Molecular Weight	sgNT_rep1	sgNT_rep2	sgNT_rep3	sgSET_rep1	sgSET_rep2	sgSET_rep3	sgANP32A_rep1	sgANP32A_rep2	sgANP32A_rep3	sgCIP2A_rep1	sgCIP2A_rep2	sgCIP2A_rep3
Aladin OS=Homo sapiens OX=9606 GN=AAAS PE=1 SV=1	Q9NRG9	AAAS	60 kDa	6	2	2	6	1	6	2	5	5	4	4	7
AP2-associated protein kinase 1 OS=Homo sapiens OX=9606 GN=AAK1 PE=1 SV=3	Q2M2I8	AAK1	104 kDa	4	2	5	0	0	0	0	0	0	1	2	6
L-aminoadipate-semialdehyde dehydrogenase-phosphopantetheinyl transferase OS=Homo sapiens OX=9606 GN=AASDHPPT PE=1 SV=2	Q9NRN7	AASDHPPT	36 kDa	1	5	2	4	1	2	2	5	3	3	2	6
Alpha-aminoadipic semialdehyde synthase, mitochondrial OS=Homo sapiens OX=9606 GN=AASS PE=1 SV=1	Q9UDR5	AASS	102 kDa	3	2	4	3	3	1	1	2	2	0	0	0
ATP-binding cassette sub-family B member 10, mitochondrial OS=Homo sapiens OX=9606 GN=ABCB10 PE=1 SV=2	Q9NRK6	ABCB10	79 kDa	2	1	4	7	2	5	4	1	2	1	3	6
ATP-binding cassette sub-family B member 6, mitochondrial OS=Homo sapiens OX=9606 GN=ABCB6 PE=1 SV=1	Q9NP58	ABCB6	94 kDa	0	0	0	2	5	4	0	0	0	0	0	0
ATP-binding cassette sub-family B member 7, mitochondrial OS=Homo sapiens OX=9606 GN=ABCB7 PE=1 SV=2	O75027	ABCB7	83 kDa	7	2	5	2	6	4	6	2	6	0	0	0
ATP-binding cassette sub-family D member 3 OS=Homo sapiens OX=9606 GN=ABCD3 PE=1 SV=1	P28288	ABCD3	75 kDa	17	13	13	9	12	11	11	9	14	8	10	6
ATP-binding cassette sub-family E member 1 OS=Homo sapiens OX=9606 GN=ABCE1 PE=1 SV=1	P61221	ABCE1	67 kDa	18	15	19	21	17	16	20	22	17	17	20	21
ATP-binding cassette sub-family F member 1 OS=Homo sapiens OX=9606 GN=ABCF1 PE=1 SV=2	Q8NE71	ABCF1	96 kDa	141	143	144	112	110	109	129	126	129	110	113	113
ATP-binding cassette sub-family F member 2 OS=Homo sapiens OX=9606 GN=ABCF2 PE=1 SV=2	Q9UG63	ABCF2	71 kDa	21	19	18	16	15	17	20	23	23	17	19	19
ATP-binding cassette sub-family F member 3 OS=Homo sapiens OX=9606 GN=ABCF3 PE=1 SV=2	Q9NUQ8	ABCF3	80 kDa	2	4	6	5	5	1	2	1	2	0	0	0
Protein ABHD11 OS=Homo sapiens OX=9606 GN=ABHD11 PE=1 SV=1	Q8NFV4	ABHD11	35 kDa	4	9	7	3	4	4	0	0	0	6	7	2
Lysophosphatidylserine lipase ABHD12 OS=Homo sapiens OX=9606 GN=ABHD12 PE=1 SV=2	Q8N2K0	ABHD12	45 kDa	0	0	0	0	0	0	1	5	4	2	2	4
Phosphatidylserine lipase ABHD16A OS=Homo sapiens OX=9606 GN=ABHD16A PE=1 SV=3	O95870	ABHD16A	63 kDa	7	11	6	9	7	7	13	11	12	9	10	6
Actin-binding LIM protein 3 OS=Homo sapiens OX=9606 GN=ABLIM3 PE=1 SV=3	O94929	ABLIM3	78 kDa	4	7	7	0	0	0	6	3	6	0	0	0
BRISC complex subunit Abraxas 2 OS=Homo sapiens OX=9606 GN=ABRAXAS2 PE=1 SV=2	Q15018	ABRAXAS2	47 kDa	2	5	6	3	2	5	0	0	0	0	0	0
3-ketoacyl-CoA thiolase, mitochondrial OS=Homo sapiens OX=9606 GN=ACAA2 PE=1 SV=2	P42765	ACAA2	42 kDa	3	5	8	5	2	6	1	2	3	7	2	6
Acetyl-CoA carboxylase 1 OS=Homo sapiens OX=9606 GN=ACACA PE=1 SV=2	Q13085	ACACA	266 kDa	20	23	20	27	26	24	22	23	23	28	26	28
Acyl-CoA dehydrogenase family member 9, mitochondrial OS=Homo sapiens OX=9606 GN=ACAD9 PE=1 SV=1	Q9H845	ACAD9	69 kDa	2	2	4	1	5	4	5	1	3	7	3	3
Acetyl-CoA acetyltransferase, mitochondrial OS=Homo sapiens OX=9606 GN=ACAT1 PE=1 SV=1	P24752	ACAT1	45 kDa	6	10	10	8	10	8	3	5	6	10	9	10
Apoptotic chromatin condensation inducer in the nucleus OS=Homo sapiens OX=9606 GN=ACIN1 PE=1 SV=2	Q9UKV3	ACIN1	152 kDa	7	6	9	12	9	13	9	8	7	17	19	20
ATP-citrate synthase OS=Homo sapiens OX=9606 GN=ACLY PE=1 SV=3	P53396	ACLY	121 kDa	3	4	3	1	2	3	0	0	0	7	4	6
Cytosolic acyl coenzyme A thioester hydrolase OS=Homo sapiens OX=9606 GN=ACOT7 PE=1 SV=3	O00154	ACOT7	42 kDa	9	8	7	5	3	7	9	10	6	5	9	8
Acyl-coenzyme A thioesterase 8 OS=Homo sapiens OX=9606 GN=ACOT8 PE=1 SV=1	O14734	ACOT8	36 kDa	2	2	1	2	6	4	2	4	2	4	3	4
Acyl-coenzyme A thioesterase 9, mitochondrial OS=Homo sapiens OX=9606 GN=ACOT9 PE=1 SV=2	Q9Y305	ACOT9	50 kDa	6	10	8	8	7	8	8	13	13	7	3	6
Malonate--CoA ligase ACSF3, mitochondrial OS=Homo sapiens OX=9606 GN=ACSF3 PE=1 SV=3	Q4G176	ACSF3	64 kDa	4	7	3	6	6	2	2	5	4	6	5	2
Long-chain-fatty-acid--CoA ligase 4 OS=Homo sapiens OX=9606 GN=ACSL4 PE=1 SV=2	O60488	ACSL4	79 kDa	0	0	0	0	0	0	3	5	1	2	3	3
Long-chain-fatty-acid--CoA ligase 5 OS=Homo sapiens OX=9606 GN=ACSL5 PE=1 SV=1	Q9ULC5	ACSL5	76 kDa	3	3	1	3	6	4	2	3	4	1	4	2
Beta-actin-like protein 2 OS=Homo sapiens OX=9606 GN=ACTBL2 PE=1 SV=2	Q562R1	ACTBL2	42 kDa	151	147	150	145	146	141	126	128	130	177	177	176
Actin, alpha cardiac muscle 1 OS=Homo sapiens OX=9606 GN=ACTC1 PE=1 SV=1	P68032	ACTC1	42 kDa	364	359	361	333	330	331	299	303	298	424	423	421
Actin, cytoplasmic 2 OS=Homo sapiens OX=9606 GN=ACTG1 PE=1 SV=1	P63261 (+1)	ACTG1	42 kDa	562	565	560	522	524	525	450	449	452	673	676	673
Actin-like protein 6A OS=Homo sapiens OX=9606 GN=ACTL6A PE=1 SV=1	O96019	ACTL6A	47 kDa	21	23	19	11	10	11	10	10	14	13	8	12
Alpha-actinin-1 OS=Homo sapiens OX=9606 GN=ACTN1 PE=1 SV=2	P12814	ACTN1	103 kDa	191	190	187	389	392	392	293	294	296	559	557	557
Alpha-actinin-2 OS=Homo sapiens OX=9606 GN=ACTN2 PE=1 SV=1	P35609	ACTN2	104 kDa	50	52	50	112	112	114	89	87	91	149	154	151
Alpha-actinin-4 OS=Homo sapiens OX=9606 GN=ACTN4 PE=1 SV=2	O43707	ACTN4	105 kDa	229	230	230	596	598	594	368	370	367	828	832	832
Alpha-centractin OS=Homo sapiens OX=9606 GN=ACTR1A PE=1 SV=1	P61163	ACTR1A	43 kDa	7	8	3	2	2	5	3	4	2	5	6	3
Actin-related protein 2 OS=Homo sapiens OX=9606 GN=ACTR2 PE=1 SV=1	P61160	ACTR2	45 kDa	14	18	15	26	22	25	21	20	23	18	23	22
Actin-related protein 3 OS=Homo sapiens OX=9606 GN=ACTR3 PE=1 SV=3	P61158	ACTR3	47 kDa	27	32	27	34	31	35	26	25	30	27	28	25
Actin-related protein 8 OS=Homo sapiens OX=9606 GN=ACTR8 PE=1 SV=2	Q9H981	ACTR8	70 kDa	12	9	8	5	4	4	6	7	8	5	1	2
A disintegrin and metalloproteinase with thrombospondin motifs 1 OS=Homo sapiens OX=9606 GN=ADAMTS1 PE=1 SV=4	Q9UHI8	ADAMTS1	105 kDa	0	0	0	2	2	1	11	9	13	8	6	10
Double-stranded RNA-specific adenosine deaminase OS=Homo sapiens OX=9606 GN=ADAR PE=1 SV=4	P55265	ADAR	136 kDa	6	7	2	7	3	5	0	0	0	3	2	5
Activity-dependent neuroprotector homeobox protein OS=Homo sapiens OX=9606 GN=ADNP PE=1 SV=1	Q9H2P0	ADNP	124 kDa	22	21	18	24	24	22	22	18	18	22	20	18
ADP-dependent glucokinase OS=Homo sapiens OX=9606 GN=ADPGK PE=1 SV=1	Q9BRR6	ADPGK	54 kDa	3	2	6	0	0	0	0	0	0	1	5	6
Actin filament-associated protein 1 OS=Homo sapiens OX=9606 GN=AFAP1 PE=1 SV=2	Q8N556	AFAP1	81 kDa	3	3	1	9	10	6	4	2	5	4	5	6
AF4/FMR2 family member 1 OS=Homo sapiens OX=9606 GN=AFF1 PE=1 SV=1	P51825	AFF1	131 kDa	2	2	2	3	4	1	5	2	1	4	1	5
AF4/FMR2 family member 4 OS=Homo sapiens OX=9606 GN=AFF4 PE=1 SV=1	Q9UHB7	AFF4	127 kDa	7	6	6	10	8	6	12	13	17	5	9	6
AFG3-like protein 2 OS=Homo sapiens OX=9606 GN=AFG3L2 PE=1 SV=2	Q9Y4W6	AFG3L2	89 kDa	5	4	8	6	3	3	6	4	7	8	5	5
Arf-GAP with GTPase, ANK repeat and PH domain-containing protein 1 OS=Homo sapiens OX=9606 GN=AGAP1 PE=1 SV=4	Q9UPQ3	AGAP1	94 kDa	6	9	4	3	1	3	3	6	1	6	5	1
Arf-GAP with GTPase, ANK repeat and PH domain-containing protein 3 OS=Homo sapiens OX=9606 GN=AGAP3 PE=1 SV=2	Q96P47	AGAP3	95 kDa	3	1	5	0	0	0	0	0	0	3	6	2
Arf-GAP domain and FG repeat-containing protein 1 OS=Homo sapiens OX=9606 GN=AGFG1 PE=1 SV=2	P52594	AGFG1	58 kDa	2	5	6	5	2	6	3	3	1	6	4	2
Arf-GAP domain and FG repeat-containing protein 2 OS=Homo sapiens OX=9606 GN=AGFG2 PE=1 SV=2	O95081	AGFG2	49 kDa	2	2	6	2	3	1	0	0	0	0	0	0
1-acyl-sn-glycerol-3-phosphate acyltransferase epsilon OS=Homo sapiens OX=9606 GN=AGPAT5 PE=1 SV=3	Q9NUQ2	AGPAT5	42 kDa	6	1	3	3	6	4	2	5	5	4	4	2
Alkyldihydroxyacetonephosphate synthase, peroxisomal OS=Homo sapiens OX=9606 GN=AGPS PE=1 SV=1	O00116	AGPS	73 kDa	3	6	2	2	1	3	0	0	0	5	1	6
Cytosolic carboxypeptidase 1 OS=Homo sapiens OX=9606 GN=AGTPBP1 PE=1 SV=3	Q9UPW5	AGTPBP1	138 kDa	0	0	0	3	3	5	4	2	4	0	0	0
Protein ELYS OS=Homo sapiens OX=9606 GN=AHCTF1 PE=1 SV=3	Q8WYP5	AHCTF1	253 kDa	42	45	44	47	45	44	48	49	44	28	33	33
Adenosylhomocysteinase OS=Homo sapiens OX=9606 GN=AHCY PE=1 SV=4	P23526	AHCY	48 kDa	4	3	1	5	3	1	0	0	0	8	9	5
Neuroblast differentiation-associated protein AHNAK OS=Homo sapiens OX=9606 GN=AHNAK PE=1 SV=2	Q09666	AHNAK	629 kDa	66	65	64	13	16	16	34	36	34	52	51	54
Activator of 90 kDa heat shock protein ATPase homolog 1 OS=Homo sapiens OX=9606 GN=AHSA1 PE=1 SV=1	O95433	AHSA1	38 kDa	24	27	22	21	21	20	27	31	28	29	29	25
Aminoacyl tRNA synthase complex-interacting multifunctional protein 1 OS=Homo sapiens OX=9606 GN=AIMP1 PE=1 SV=2	Q12904	AIMP1	34 kDa	19	18	18	29	24	26	25	23	20	15	14	17
Aminoacyl tRNA synthase complex-interacting multifunctional protein 2 OS=Homo sapiens OX=9606 GN=AIMP2 PE=1 SV=2	Q13155	AIMP2	35 kDa	21	17	22	20	21	16	13	16	17	9	7	11
Adenylate kinase isoenzyme 1 OS=Homo sapiens OX=9606 GN=AK1 PE=1 SV=3	P00568	AK1	22 kDa	2	1	2	2	2	4	3	3	7	6	2	1
GTP:AMP phosphotransferase AK3, mitochondrial OS=Homo sapiens OX=9606 GN=AK3 PE=1 SV=4	Q9UIJ7	AK3	26 kDa	2	6	3	4	2	4	1	4	3	1	4	1
A-kinase anchor protein 10, mitochondrial OS=Homo sapiens OX=9606 GN=AKAP10 PE=1 SV=2	O43572	AKAP10	74 kDa	2	2	6	0	0	0	0	0	0	0	0	0
A-kinase anchor protein 11 OS=Homo sapiens OX=9606 GN=AKAP11 PE=1 SV=1	Q9UKA4	AKAP11	211 kDa	2	1	5	2	2	7	6	1	1	5	5	1
A-kinase anchor protein 13 OS=Homo sapiens OX=9606 GN=AKAP13 PE=1 SV=2	Q12802	AKAP13	308 kDa	6	2	5	4	1	1	0	0	0	4	1	2
A-kinase anchor protein 17A OS=Homo sapiens OX=9606 GN=AKAP17A PE=1 SV=2	Q02040	AKAP17A	81 kDa	27	24	23	41	41	39	28	29	33	39	43	41
A-kinase anchor protein 8 OS=Homo sapiens OX=9606 GN=AKAP8 PE=1 SV=1	O43823	AKAP8	76 kDa	5	5	2	3	6	1	2	6	1	5	3	3
A-kinase anchor protein 8-like OS=Homo sapiens OX=9606 GN=AKAP8L PE=1 SV=4	Q9ULX6	AKAP8L	72 kDa	6	3	5	6	3	2	4	5	3	5	4	2
Aldo-keto reductase family 1 member B1 OS=Homo sapiens OX=9606 GN=AKR1B1 PE=1 SV=3	P15121	AKR1B1	36 kDa	1	4	2	7	4	3	0	0	0	9	7	8
Aldo-keto reductase family 1 member B10 OS=Homo sapiens OX=9606 GN=AKR1B10 PE=1 SV=2	O60218	AKR1B10	36 kDa	0	0	0	0	0	0	0	0	0	5	6	4
RAC-alpha serine/threonine-protein kinase OS=Homo sapiens OX=9606 GN=AKT1 PE=1 SV=2	P31749	AKT1	56 kDa	8	4	8	3	7	6	7	7	12	12	9	7
RAC-beta serine/threonine-protein kinase OS=Homo sapiens OX=9606 GN=AKT2 PE=1 SV=2	P31751	AKT2	56 kDa	5	2	6	21	18	22	8	3	6	5	5	6
Delta-1-pyrroline-5-carboxylate synthase OS=Homo sapiens OX=9606 GN=ALDH18A1 PE=1 SV=2	P54886	ALDH18A1	87 kDa	11	10	14	16	16	17	8	11	9	12	14	17
Aldehyde dehydrogenase family 3 member A2 OS=Homo sapiens OX=9606 GN=ALDH3A2 PE=1 SV=1	P51648	ALDH3A2	55 kDa	3	6	2	1	2	3	4	5	1	2	2	6
Fructose-bisphosphate aldolase C OS=Homo sapiens OX=9606 GN=ALDOC PE=1 SV=2	P09972	ALDOC	39 kDa	2	2	7	0	0	0	0	0	0	7	3	5
THO complex subunit 4 OS=Homo sapiens OX=9606 GN=ALYREF PE=1 SV=3	Q86V81	ALYREF	27 kDa	9	11	6	6	6	4	6	8	6	8	12	10
E3 ubiquitin-protein ligase AMFR OS=Homo sapiens OX=9606 GN=AMFR PE=1 SV=2	Q9UKV5	AMFR	73 kDa	3	2	5	1	5	1	0	0	0	0	0	0
Anaphase-promoting complex subunit 7 OS=Homo sapiens OX=9606 GN=ANAPC7 PE=1 SV=4	Q9UJX3	ANAPC7	67 kDa	1	5	3	9	5	4	1	2	3	4	1	4
Ankyrin-3 OS=Homo sapiens OX=9606 GN=ANK3 PE=1 SV=3	Q12955	ANK3	480 kDa	3	4	1	3	2	7	1	4	3	7	3	3
Rabankyrin-5 OS=Homo sapiens OX=9606 GN=ANKFY1 PE=1 SV=2	Q9P2R3	ANKFY1	128 kDa	7	2	5	4	4	2	4	5	1	1	2	6
Ankyrin repeat and KH domain-containing protein 1 OS=Homo sapiens OX=9606 GN=ANKHD1 PE=1 SV=1	Q8IWZ3	ANKHD1	269 kDa	2	4	7	2	1	3	3	5	1	1	3	2
Ankyrin repeat domain-containing protein 11 OS=Homo sapiens OX=9606 GN=ANKRD11 PE=1 SV=3	Q6UB99	ANKRD11	298 kDa	18	20	20	26	26	28	31	35	34	15	17	19
Ankyrin repeat domain-containing protein 12 OS=Homo sapiens OX=9606 GN=ANKRD12 PE=1 SV=3	Q6UB98	ANKRD12	236 kDa	9	6	10	11	7	7	16	12	15	8	5	6
Anillin OS=Homo sapiens OX=9606 GN=ANLN PE=1 SV=2	Q9NQW6	ANLN	124 kDa	1	2	4	5	1	5	2	3	6	0	0	0
Anoctamin-6 OS=Homo sapiens OX=9606 GN=ANO6 PE=1 SV=2	Q4KMQ2	ANO6	106 kDa	0	0	0	1	2	1	1	4	5	4	2	3
Annexin A1 OS=Homo sapiens OX=9606 GN=ANXA1 PE=1 SV=2	P04083	ANXA1	39 kDa	12	8	11	7	11	8	17	13	17	15	16	20
Annexin A2 OS=Homo sapiens OX=9606 GN=ANXA2 PE=1 SV=2	P07355	ANXA2	39 kDa	34	38	38	10	14	11	12	10	12	23	20	23
Annexin A4 OS=Homo sapiens OX=9606 GN=ANXA4 PE=1 SV=4	P09525	ANXA4	36 kDa	2	6	6	7	6	2	0	0	0	6	2	4
Annexin A5 OS=Homo sapiens OX=9606 GN=ANXA5 PE=1 SV=2	P08758 (+1)	ANXA5	36 kDa	6	8	7	10	10	6	9	7	9	14	11	12
Annexin A6 OS=Homo sapiens OX=9606 GN=ANXA6 PE=1 SV=3	P08133	ANXA6	76 kDa	2	6	6	7	2	5	4	2	2	9	10	6
Annexin A7 OS=Homo sapiens OX=9606 GN=ANXA7 PE=1 SV=3	P20073	ANXA7	53 kDa	3	3	2	6	3	5	3	1	5	0	0	0
AP-1 complex subunit beta-1 OS=Homo sapiens OX=9606 GN=AP1B1 PE=1 SV=2	Q10567	AP1B1	105 kDa	6	8	8	7	9	10	6	6	8	9	7	5
AP-1 complex subunit gamma-1 OS=Homo sapiens OX=9606 GN=AP1G1 PE=1 SV=5	O43747	AP1G1	91 kDa	6	6	4	3	6	5	3	5	5	4	5	1
AP-1 complex subunit mu-1 OS=Homo sapiens OX=9606 GN=AP1M1 PE=1 SV=3	Q9BXS5	AP1M1	49 kDa	10	11	12	16	17	15	14	16	11	12	8	10
AP-2 complex subunit alpha-1 OS=Homo sapiens OX=9606 GN=AP2A1 PE=1 SV=3	O95782	AP2A1	108 kDa	22	27	25	21	22	23	23	24	19	27	24	28
AP-2 complex subunit alpha-2 OS=Homo sapiens OX=9606 GN=AP2A2 PE=1 SV=2	O94973	AP2A2	104 kDa	18	17	14	16	13	16	15	14	16	12	16	14
AP-2 complex subunit beta OS=Homo sapiens OX=9606 GN=AP2B1 PE=1 SV=1	P63010	AP2B1	105 kDa	18	18	14	26	23	22	23	18	21	21	22	19
AP-2 complex subunit mu OS=Homo sapiens OX=9606 GN=AP2M1 PE=1 SV=2	Q96CW1	AP2M1	50 kDa	45	45	43	41	39	43	39	39	36	28	23	25
AP-3 complex subunit beta-1 OS=Homo sapiens OX=9606 GN=AP3B1 PE=1 SV=3	O00203	AP3B1	121 kDa	28	25	28	30	29	27	42	45	44	20	16	18
AP-3 complex subunit delta-1 OS=Homo sapiens OX=9606 GN=AP3D1 PE=1 SV=1	O14617	AP3D1	130 kDa	107	107	110	74	79	78	100	95	97	86	90	91
AP-3 complex subunit mu-1 OS=Homo sapiens OX=9606 GN=AP3M1 PE=1 SV=1	Q9Y2T2	AP3M1	47 kDa	10	6	9	4	9	8	7	4	7	10	7	5
AP-3 complex subunit sigma-1 OS=Homo sapiens OX=9606 GN=AP3S1 PE=1 SV=1	Q92572	AP3S1	22 kDa	6	4	5	6	8	8	12	7	9	5	8	7
AP-3 complex subunit sigma-2 OS=Homo sapiens OX=9606 GN=AP3S2 PE=2 SV=1	P59780	AP3S2	22 kDa	7	2	3	7	3	5	5	3	6	7	5	5
AP-5 complex subunit zeta-1 OS=Homo sapiens OX=9606 GN=AP5Z1 PE=1 SV=2	O43299	AP5Z1	89 kDa	0	0	0	1	3	2	1	3	1	7	2	7
DNA-(apurinic or apyrimidinic site) lyase OS=Homo sapiens OX=9606 GN=APEX1 PE=1 SV=2	P27695	APEX1	36 kDa	8	3	5	3	5	6	4	3	4	4	2	4
Adipocyte plasma membrane-associated protein OS=Homo sapiens OX=9606 GN=APMAP PE=1 SV=2	Q9HDC9	APMAP	46 kDa	4	2	3	4	4	2	3	1	2	5	7	2
Apolipoprotein A-V OS=Homo sapiens OX=9606 GN=APOA5 PE=1 SV=1	Q6Q788	APOA5	41 kDa	6	2	5	7	3	7	4	3	2	9	6	5
DNA dC->dU-editing enzyme APOBEC-3B OS=Homo sapiens OX=9606 GN=APOBEC3B PE=1 SV=1	Q9UH17	APOBEC3B	46 kDa	8	4	5	4	4	5	11	7	10	6	6	4
Apolipoprotein L2 OS=Homo sapiens OX=9606 GN=APOL2 PE=1 SV=1	Q9BQE5	APOL2	37 kDa	1	4	1	7	2	6	6	8	3	5	6	7
DCC-interacting protein 13-alpha OS=Homo sapiens OX=9606 GN=APPL1 PE=1 SV=1	Q9UKG1	APPL1	80 kDa	3	6	1	4	4	3	0	0	0	2	4	2
Aprataxin OS=Homo sapiens OX=9606 GN=APTX PE=1 SV=2	Q7Z2E3	APTX	41 kDa	3	1	4	0	0	0	2	5	5	4	1	1
RNA helicase aquarius OS=Homo sapiens OX=9606 GN=AQR PE=1 SV=4	O60306	AQR	171 kDa	3	6	2	8	3	6	3	4	2	3	6	4
Coatomer subunit delta OS=Homo sapiens OX=9606 GN=ARCN1 PE=1 SV=1	P48444	ARCN1	57 kDa	23	26	27	27	28	28	28	27	28	26	26	30
ADP-ribosylation factor 3 OS=Homo sapiens OX=9606 GN=ARF3 PE=1 SV=2	P61204 (+1)	ARF3	21 kDa	21	16	18	25	22	20	20	23	25	0	0	0
ADP-ribosylation factor 4 OS=Homo sapiens OX=9606 GN=ARF4 PE=1 SV=3	P18085	ARF4	21 kDa	21	19	21	27	29	25	23	21	26	18	22	17
ADP-ribosylation factor 5 OS=Homo sapiens OX=9606 GN=ARF5 PE=1 SV=2	P84085	ARF5	21 kDa	19	17	18	22	19	23	26	23	22	13	14	14
ADP-ribosylation factor 6 OS=Homo sapiens OX=9606 GN=ARF6 PE=1 SV=2	P62330	ARF6	20 kDa	7	11	10	7	3	7	8	5	4	4	4	2
ADP-ribosylation factor-related protein 1 OS=Homo sapiens OX=9606 GN=ARFRP1 PE=1 SV=1	Q13795	ARFRP1	23 kDa	7	7	2	1	4	1	0	0	0	0	0	0
Arginine and glutamate-rich protein 1 OS=Homo sapiens OX=9606 GN=ARGLU1 PE=1 SV=1	Q9NWB6	ARGLU1	33 kDa	23	22	27	24	24	26	25	23	27	21	23	20
Rho GTPase-activating protein 1 OS=Homo sapiens OX=9606 GN=ARHGAP1 PE=1 SV=1	Q07960	ARHGAP1	50 kDa	8	5	6	8	6	8	4	5	4	6	11	10
Rho GTPase-activating protein 18 OS=Homo sapiens OX=9606 GN=ARHGAP18 PE=1 SV=3	Q8N392	ARHGAP18	75 kDa	2	3	2	6	2	3	3	7	4	2	1	3
Rho GTPase-activating protein 29 OS=Homo sapiens OX=9606 GN=ARHGAP29 PE=1 SV=2	Q52LW3	ARHGAP29	142 kDa	6	3	2	3	1	3	5	5	1	0	0	0
Rho GDP-dissociation inhibitor 1 OS=Homo sapiens OX=9606 GN=ARHGDIA PE=1 SV=3	P52565	ARHGDIA	23 kDa	7	2	2	3	2	3	2	5	2	3	5	7
Rho guanine nucleotide exchange factor 1 OS=Homo sapiens OX=9606 GN=ARHGEF1 PE=1 SV=2	Q92888	ARHGEF1	102 kDa	10	7	7	3	8	4	8	9	6	4	8	8
Rho guanine nucleotide exchange factor 2 OS=Homo sapiens OX=9606 GN=ARHGEF2 PE=1 SV=4	Q92974	ARHGEF2	112 kDa	11	13	11	25	24	27	26	26	21	12	14	14
Rho guanine nucleotide exchange factor 40 OS=Homo sapiens OX=9606 GN=ARHGEF40 PE=1 SV=3	Q8TER5	ARHGEF40	165 kDa	3	5	7	2	5	1	4	4	1	5	2	6
AT-rich interactive domain-containing protein 1A OS=Homo sapiens OX=9606 GN=ARID1A PE=1 SV=3	O14497	ARID1A	242 kDa	16	12	12	6	8	10	15	12	10	9	8	12
AT-rich interactive domain-containing protein 1B OS=Homo sapiens OX=9606 GN=ARID1B PE=1 SV=2	Q8NFD5	ARID1B	236 kDa	3	5	4	5	5	1	7	2	3	0	0	0
AT-rich interactive domain-containing protein 2 OS=Homo sapiens OX=9606 GN=ARID2 PE=1 SV=2	Q68CP9	ARID2	197 kDa	23	20	23	26	21	22	23	20	22	22	26	25
ADP-ribosylation factor-like protein 1 OS=Homo sapiens OX=9606 GN=ARL1 PE=1 SV=1	P40616	ARL1	20 kDa	7	3	6	6	8	4	2	4	6	6	4	7
ADP-ribosylation factor-like protein 2 OS=Homo sapiens OX=9606 GN=ARL2 PE=1 SV=4	P36404	ARL2	21 kDa	3	4	6	8	4	7	6	3	5	7	3	3
ADP-ribosylation factor-like protein 6-interacting protein 1 OS=Homo sapiens OX=9606 GN=ARL6IP1 PE=1 SV=2	Q15041	ARL6IP1	23 kDa	2	4	4	1	2	2	5	1	4	0	0	0
ADP-ribosylation factor-like protein 6-interacting protein 4 OS=Homo sapiens OX=9606 GN=ARL6IP4 PE=1 SV=2	Q66PJ3	ARL6IP4	45 kDa	30	26	29	34	33	38	26	24	27	45	45	41
Armadillo repeat-containing protein 6 OS=Homo sapiens OX=9606 GN=ARMC6 PE=1 SV=2	Q6NXE6	ARMC6	54 kDa	5	1	5	3	5	5	3	4	3	3	3	7
Armadillo repeat-containing X-linked protein 1 OS=Homo sapiens OX=9606 GN=ARMCX1 PE=1 SV=1	Q9P291	ARMCX1	49 kDa	5	4	2	0	0	0	0	0	0	0	0	0
Actin-related protein 2/3 complex subunit 1A OS=Homo sapiens OX=9606 GN=ARPC1A PE=2 SV=2	Q92747	ARPC1A	42 kDa	6	7	7	15	12	11	8	9	13	4	3	7
Actin-related protein 2/3 complex subunit 1B OS=Homo sapiens OX=9606 GN=ARPC1B PE=1 SV=3	O15143	ARPC1B	41 kDa	12	16	13	21	23	26	15	10	14	14	15	16
Actin-related protein 2/3 complex subunit 2 OS=Homo sapiens OX=9606 GN=ARPC2 PE=1 SV=1	O15144	ARPC2	34 kDa	28	29	28	30	32	30	19	21	22	24	27	28
Actin-related protein 2/3 complex subunit 3 OS=Homo sapiens OX=9606 GN=ARPC3 PE=1 SV=3	O15145	ARPC3	21 kDa	7	10	8	11	11	7	7	5	4	7	11	10
Actin-related protein 2/3 complex subunit 4 OS=Homo sapiens OX=9606 GN=ARPC4 PE=1 SV=3	P59998	ARPC4	20 kDa	19	14	15	18	22	21	13	14	10	18	16	20
Actin-related protein 2/3 complex subunit 5 OS=Homo sapiens OX=9606 GN=ARPC5 PE=1 SV=3	O15511	ARPC5	16 kDa	15	15	11	6	6	10	5	9	4	4	9	6
Beta-arrestin-1 OS=Homo sapiens OX=9606 GN=ARRB1 PE=1 SV=2	P49407	ARRB1	47 kDa	0	0	0	4	2	5	0	0	0	3	2	2
Beta-arrestin-2 OS=Homo sapiens OX=9606 GN=ARRB2 PE=1 SV=2	P32121	ARRB2	46 kDa	3	2	5	2	3	2	3	7	7	2	4	3
Activating signal cointegrator 1 complex subunit 3 OS=Homo sapiens OX=9606 GN=ASCC3 PE=1 SV=3	Q8N3C0	ASCC3	251 kDa	14	15	13	13	10	15	14	10	9	8	8	7
Histone-lysine N-methyltransferase ASH1L OS=Homo sapiens OX=9606 GN=ASH1L PE=1 SV=2	Q9NR48	ASH1L	333 kDa	2	3	6	5	1	4	5	3	6	3	2	6
Argininosuccinate lyase OS=Homo sapiens OX=9606 GN=ASL PE=1 SV=4	P04424	ASL	52 kDa	4	2	2	2	6	6	3	3	1	3	5	4
Asparagine synthetase [glutamine-hydrolyzing] OS=Homo sapiens OX=9606 GN=ASNS PE=1 SV=4	P08243	ASNS	64 kDa	10	7	6	8	10	9	9	4	7	3	4	6
Aspartyl/asparaginyl beta-hydroxylase OS=Homo sapiens OX=9606 GN=ASPH PE=1 SV=3	Q12797	ASPH	86 kDa	29	25	26	23	22	23	21	21	20	26	27	22
Abnormal spindle-like microcephaly-associated protein OS=Homo sapiens OX=9606 GN=ASPM PE=1 SV=2	Q8IZT6	ASPM	410 kDa	6	6	2	6	3	5	4	5	3	7	4	3
Argininosuccinate synthase OS=Homo sapiens OX=9606 GN=ASS1 PE=1 SV=2	P00966	ASS1	47 kDa	0	0	0	5	7	2	0	0	0	7	4	7
ATPase family AAA domain-containing protein 2 OS=Homo sapiens OX=9606 GN=ATAD2 PE=1 SV=1	Q6PL18	ATAD2	159 kDa	5	3	4	13	11	8	6	11	9	3	5	6
ATPase family AAA domain-containing protein 3A OS=Homo sapiens OX=9606 GN=ATAD3A PE=1 SV=2	Q9NVI7	ATAD3A	71 kDa	27	28	23	28	30	27	30	29	30	33	30	32
ATPase family AAA domain-containing protein 3B OS=Homo sapiens OX=9606 GN=ATAD3B PE=1 SV=1	Q5T9A4	ATAD3B	73 kDa	22	22	25	32	29	27	26	25	28	30	29	30
Atlastin-3 OS=Homo sapiens OX=9606 GN=ATL3 PE=1 SV=1	Q6DD88	ATL3	61 kDa	8	7	5	3	7	5	6	2	5	6	3	7
Serine-protein kinase ATM OS=Homo sapiens OX=9606 GN=ATM PE=1 SV=4	Q13315	ATM	351 kDa	4	3	4	12	15	17	14	16	18	17	15	18
Manganese-transporting ATPase 13A1 OS=Homo sapiens OX=9606 GN=ATP13A1 PE=1 SV=2	Q9HD20	ATP13A1	133 kDa	0	0	0	0	0	0	0	0	0	5	2	5
Sodium/potassium-transporting ATPase subunit alpha-1 OS=Homo sapiens OX=9606 GN=ATP1A1 PE=1 SV=1	P05023	ATP1A1	113 kDa	6	9	6	7	10	9	9	10	8	7	12	10
Sarcoplasmic/endoplasmic reticulum calcium ATPase 2 OS=Homo sapiens OX=9606 GN=ATP2A2 PE=1 SV=1	P16615	ATP2A2	115 kDa	24	25	28	33	31	30	26	23	25	32	33	34
ATP synthase subunit alpha, mitochondrial OS=Homo sapiens OX=9606 GN=ATP5F1A PE=1 SV=1	P25705	ATP5F1A	60 kDa	37	35	34	55	53	52	58	58	55	68	67	70
ATP synthase subunit beta, mitochondrial OS=Homo sapiens OX=9606 GN=ATP5F1B PE=1 SV=3	P06576	ATP5F1B	57 kDa	30	32	32	37	42	41	30	34	33	41	37	36
ATP synthase subunit gamma, mitochondrial OS=Homo sapiens OX=9606 GN=ATP5F1C PE=1 SV=1	P36542	ATP5F1C	33 kDa	18	13	17	11	11	10	7	12	8	6	6	8
ATP synthase subunit g, mitochondrial OS=Homo sapiens OX=9606 GN=ATP5MG PE=1 SV=3	O75964	ATP5MG	11 kDa	2	5	6	9	6	8	7	10	9	13	15	11
ATP synthase F(0) complex subunit B1, mitochondrial OS=Homo sapiens OX=9606 GN=ATP5PB PE=1 SV=2	P24539	ATP5PB	29 kDa	11	10	6	6	3	5	8	6	10	6	1	3
ATP synthase subunit O, mitochondrial OS=Homo sapiens OX=9606 GN=ATP5PO PE=1 SV=1	P48047	ATP5PO	23 kDa	4	5	1	5	2	1	6	4	1	5	5	3
V-type proton ATPase catalytic subunit A OS=Homo sapiens OX=9606 GN=ATP6V1A PE=1 SV=2	P38606	ATP6V1A	68 kDa	0	0	0	2	5	1	0	0	0	8	6	3
V-type proton ATPase subunit C 1 OS=Homo sapiens OX=9606 GN=ATP6V1C1 PE=1 SV=4	P21283	ATP6V1C1	44 kDa	4	3	6	6	2	1	1	4	2	4	1	3
V-type proton ATPase subunit H OS=Homo sapiens OX=9606 GN=ATP6V1H PE=1 SV=1	Q9UI12	ATP6V1H	56 kDa	4	1	5	7	6	3	3	8	7	7	8	3
Serine/threonine-protein kinase ATR OS=Homo sapiens OX=9606 GN=ATR PE=1 SV=3	Q13535	ATR	301 kDa	0	0	0	11	15	11	15	12	11	16	12	15
Transcriptional regulator ATRX OS=Homo sapiens OX=9606 GN=ATRX PE=1 SV=5	P46100	ATRX	283 kDa	13	15	15	14	10	10	12	7	9	6	9	7
Ataxin-2-like protein OS=Homo sapiens OX=9606 GN=ATXN2L PE=1 SV=2	Q8WWM7	ATXN2L	113 kDa	11	8	6	7	7	6	12	8	10	6	8	4
Ancient ubiquitous protein 1 OS=Homo sapiens OX=9606 GN=AUP1 PE=1 SV=2	Q9Y679	AUP1	46 kDa	1	3	5	0	0	0	5	2	7	5	2	3
Aurora kinase A OS=Homo sapiens OX=9606 GN=AURKA PE=1 SV=2	O14965	AURKA	46 kDa	7	10	9	8	7	4	10	8	9	2	1	3
Aurora kinase B OS=Homo sapiens OX=9606 GN=AURKB PE=1 SV=3	Q96GD4	AURKB	39 kDa	6	6	2	2	4	1	4	3	2	0	0	0
BRISC and BRCA1-A complex member 1 OS=Homo sapiens OX=9606 GN=BABAM1 PE=1 SV=1	Q9NWV8	BABAM1	37 kDa	3	7	2	5	3	4	1	6	3	0	0	0
Brain-specific angiogenesis inhibitor 1-associated protein 2 OS=Homo sapiens OX=9606 GN=BAIAP2 PE=1 SV=1	Q9UQB8	BAIAP2	61 kDa	3	5	6	0	0	0	2	7	2	3	2	4
Barrier-to-autointegration factor OS=Homo sapiens OX=9606 GN=BANF1 PE=1 SV=1	O75531	BANF1	10 kDa	2	4	5	4	5	3	2	6	2	2	6	3
Chromatin complexes subunit BAP18 OS=Homo sapiens OX=9606 GN=BAP18 PE=1 SV=1	Q8IXM2	BAP18	18 kDa	6	4	7	0	0	0	4	1	3	0	0	0
Brain acid soluble protein 1 OS=Homo sapiens OX=9606 GN=BASP1 PE=1 SV=2	P80723	BASP1	23 kDa	2	5	6	0	0	0	0	0	0	2	2	1
Bromodomain adjacent to zinc finger domain protein 1A OS=Homo sapiens OX=9606 GN=BAZ1A PE=1 SV=2	Q9NRL2	BAZ1A	179 kDa	5	7	8	8	13	13	4	2	6	8	8	3
Tyrosine-protein kinase BAZ1B OS=Homo sapiens OX=9606 GN=BAZ1B PE=1 SV=2	Q9UIG0	BAZ1B	171 kDa	28	26	26	24	26	22	26	25	23	29	29	25
Bromodomain adjacent to zinc finger domain protein 2A OS=Homo sapiens OX=9606 GN=BAZ2A PE=1 SV=4	Q9UIF9	BAZ2A	211 kDa	28	28	26	23	27	22	25	28	26	26	28	29
Bromodomain adjacent to zinc finger domain protein 2B OS=Homo sapiens OX=9606 GN=BAZ2B PE=1 SV=3	Q9UIF8	BAZ2B	240 kDa	4	3	2	1	1	3	6	4	1	0	0	0
HMG box transcription factor BBX OS=Homo sapiens OX=9606 GN=BBX PE=1 SV=1	Q8WY36	BBX	105 kDa	12	17	16	10	15	10	12	11	15	9	11	8
Pre-mRNA-splicing factor SPF27 OS=Homo sapiens OX=9606 GN=BCAS2 PE=1 SV=1	O75934	BCAS2	26 kDa	3	4	5	0	0	0	0	0	0	0	0	0
BRCA2 and CDKN1A-interacting protein OS=Homo sapiens OX=9606 GN=BCCIP PE=1 SV=1	Q9P287	BCCIP	36 kDa	3	3	5	6	5	2	3	2	4	3	5	5
[3-methyl-2-oxobutanoate dehydrogenase [lipoamide]] kinase, mitochondrial OS=Homo sapiens OX=9606 GN=BCKDK PE=1 SV=2	O14874	BCKDK	46 kDa	5	6	3	8	6	9	5	6	3	9	4	8
B-cell CLL/lymphoma 7 protein family member C OS=Homo sapiens OX=9606 GN=BCL7C PE=1 SV=3	Q8WUZ0	BCL7C	23 kDa	3	2	3	0	0	0	4	1	2	5	3	2
BCL-6 corepressor-like protein 1 OS=Homo sapiens OX=9606 GN=BCORL1 PE=1 SV=1	Q5H9F3	BCORL1	183 kDa	0	0	0	5	2	6	0	0	0	5	1	2
Biglycan OS=Homo sapiens OX=9606 GN=BGN PE=1 SV=2	P21810	BGN	42 kDa	0	0	0	2	2	6	0	0	0	0	0	0
BRD4-interacting chromatin-remodeling complex-associated protein OS=Homo sapiens OX=9606 GN=BICRA PE=1 SV=2	Q9NZM4	BICRA	158 kDa	6	6	1	5	2	1	1	2	6	2	3	5
Biliverdin reductase A OS=Homo sapiens OX=9606 GN=BLVRA PE=1 SV=2	P53004	BLVRA	33 kDa	3	2	7	3	2	4	3	7	5	1	4	1
Ribosome biogenesis protein BMS1 homolog OS=Homo sapiens OX=9606 GN=BMS1 PE=1 SV=1	Q14692	BMS1	146 kDa	13	14	11	10	9	7	10	14	12	10	6	9
Biorientation of chromosomes in cell division protein 1-like 1 OS=Homo sapiens OX=9606 GN=BOD1L1 PE=1 SV=2	Q8NFC6	BOD1L1	330 kDa	3	3	6	0	0	0	1	2	6	5	2	3
BolA-like protein 2 OS=Homo sapiens OX=9606 GN=BOLA2 PE=1 SV=1	Q9H3K6	BOLA2	10 kDa	1	3	6	1	5	5	0	0	0	5	2	6
Ribosome biogenesis protein BOP1 OS=Homo sapiens OX=9606 GN=BOP1 PE=1 SV=2	Q14137	BOP1	84 kDa	3	1	6	5	1	2	2	4	5	6	3	2
Nucleosome-remodeling factor subunit BPTF OS=Homo sapiens OX=9606 GN=BPTF PE=1 SV=3	Q12830	BPTF	338 kDa	21	23	18	15	17	12	20	21	24	9	6	6
Bromodomain-containing protein 1 OS=Homo sapiens OX=9606 GN=BRD1 PE=1 SV=1	O95696	BRD1	120 kDa	7	4	5	3	4	2	4	8	9	7	3	5
Bromodomain-containing protein 2 OS=Homo sapiens OX=9606 GN=BRD2 PE=1 SV=2	P25440	BRD2	88 kDa	5	1	4	2	5	6	0	0	0	12	15	16
Bromodomain-containing protein 3 OS=Homo sapiens OX=9606 GN=BRD3 PE=1 SV=1	Q15059	BRD3	80 kDa	7	6	3	15	16	13	5	4	3	16	17	14
Bromodomain-containing protein 7 OS=Homo sapiens OX=9606 GN=BRD7 PE=1 SV=1	Q9NPI1	BRD7	74 kDa	22	22	20	13	10	14	11	11	14	19	18	22
Bromodomain-containing protein 9 OS=Homo sapiens OX=9606 GN=BRD9 PE=1 SV=2	Q9H8M2	BRD9	67 kDa	8	10	6	10	8	13	13	11	12	15	14	12
Ribosome biogenesis protein BRX1 homolog OS=Homo sapiens OX=9606 GN=BRIX1 PE=1 SV=2	Q8TDN6	BRIX1	41 kDa	58	61	59	59	58	57	85	86	87	44	44	40
TATA-binding protein-associated factor 172 OS=Homo sapiens OX=9606 GN=BTAF1 PE=1 SV=2	O14981	BTAF1	207 kDa	0	0	0	5	3	2	2	5	5	5	2	3
Mitotic checkpoint serine/threonine-protein kinase BUB1 beta OS=Homo sapiens OX=9606 GN=BUB1B PE=1 SV=3	O60566	BUB1B	120 kDa	7	2	6	0	0	0	0	0	0	0	0	0
Mitotic checkpoint protein BUB3 OS=Homo sapiens OX=9606 GN=BUB3 PE=1 SV=1	O43684	BUB3	37 kDa	10	11	11	6	2	6	3	7	8	6	6	2
BUD13 homolog OS=Homo sapiens OX=9606 GN=BUD13 PE=1 SV=1	Q9BRD0	BUD13	71 kDa	10	10	12	12	13	11	18	15	14	13	16	12
Bystin OS=Homo sapiens OX=9606 GN=BYSL PE=1 SV=3	Q13895	BYSL	50 kDa	1	2	1	7	4	8	8	9	6	6	5	3
Basic leucine zipper and W2 domain-containing protein 1 OS=Homo sapiens OX=9606 GN=BZW1 PE=1 SV=1	Q7L1Q6	BZW1	48 kDa	8	6	7	10	6	9	8	11	13	9	10	6
Basic leucine zipper and W2 domain-containing protein 2 OS=Homo sapiens OX=9606 GN=BZW2 PE=1 SV=1	Q9Y6E2	BZW2	48 kDa	2	2	6	7	4	6	5	4	9	5	7	3
Uncharacterized protein C11orf98 OS=Homo sapiens OX=9606 GN=C11orf98 PE=4 SV=2	E9PRG8	C11orf98	14 kDa	10	11	12	6	11	11	8	10	9	8	10	9
Uncharacterized protein C19orf47 OS=Homo sapiens OX=9606 GN=C19orf47 PE=1 SV=1	Q8N9M1	C19orf47	45 kDa	4	1	2	3	7	2	4	5	2	0	0	0
Leydig cell tumor 10 kDa protein homolog OS=Homo sapiens OX=9606 GN=C19orf53 PE=1 SV=1	Q9UNZ5	C19orf53	11 kDa	6	5	2	7	5	3	1	5	6	6	1	3
Complement component 1 Q subcomponent-binding protein, mitochondrial OS=Homo sapiens OX=9606 GN=C1QBP PE=1 SV=1	Q07021	C1QBP	31 kDa	6	2	4	3	5	7	5	4	2	3	3	7
Complement C3 OS=Homo sapiens OX=9606 GN=C3 PE=1 SV=2	P01024	C3	187 kDa	6	5	2	3	2	5	0	0	0	0	0	0
Caspase activity and apoptosis inhibitor 1 OS=Homo sapiens OX=9606 GN=CAAP1 PE=1 SV=2	Q9H8G2	CAAP1	38 kDa	1	4	3	2	6	3	1	2	3	7	9	5
Voltage-dependent P/Q-type calcium channel subunit alpha-1A OS=Homo sapiens OX=9606 GN=CACNA1A PE=1 SV=3	O00555	CACNA1A	283 kDa	4	5	1	6	2	3	0	0	0	0	0	0
Calcyclin-binding protein OS=Homo sapiens OX=9606 GN=CACYBP PE=1 SV=2	Q9HB71	CACYBP	26 kDa	2	6	5	0	0	0	0	0	0	0	0	0
CAD protein OS=Homo sapiens OX=9606 GN=CAD PE=1 SV=3	P27708	CAD	243 kDa	8	13	11	11	8	12	9	8	6	10	11	9
Caldesmon OS=Homo sapiens OX=9606 GN=CALD1 PE=1 SV=3	Q05682	CALD1	93 kDa	2	6	5	0	0	0	2	1	1	2	5	1
Calmodulin-1 OS=Homo sapiens OX=9606 GN=CALM1 PE=1 SV=1	P0DP23 (+2)	CALM1	17 kDa	21	16	17	13	11	12	15	13	12	21	20	22
Calreticulin OS=Homo sapiens OX=9606 GN=CALR PE=1 SV=1	P27797	CALR	48 kDa	4	5	6	1	5	4	0	0	0	7	5	9
Calcium/calmodulin-dependent protein kinase type II subunit delta OS=Homo sapiens OX=9606 GN=CAMK2D PE=1 SV=3	Q13557	CAMK2D	56 kDa	6	7	3	9	13	13	3	4	4	6	9	7
Calcium/calmodulin-dependent protein kinase type II subunit gamma OS=Homo sapiens OX=9606 GN=CAMK2G PE=1 SV=4	Q13555	CAMK2G	63 kDa	4	5	2	2	4	4	0	0	0	5	5	7
Cullin-associated NEDD8-dissociated protein 1 OS=Homo sapiens OX=9606 GN=CAND1 PE=1 SV=2	Q86VP6	CAND1	136 kDa	31	29	34	42	42	41	42	41	45	32	35	33
Calnexin OS=Homo sapiens OX=9606 GN=CANX PE=1 SV=2	P27824	CANX	68 kDa	1	3	2	6	1	3	4	1	5	2	3	5
Adenylyl cyclase-associated protein 1 OS=Homo sapiens OX=9606 GN=CAP1 PE=1 SV=5	Q01518	CAP1	52 kDa	1	4	2	0	0	0	0	0	0	2	4	3
Caprin-1 OS=Homo sapiens OX=9606 GN=CAPRIN1 PE=1 SV=2	Q14444	CAPRIN1	78 kDa	4	2	2	1	5	1	3	1	2	0	0	0
F-actin-capping protein subunit alpha-1 OS=Homo sapiens OX=9606 GN=CAPZA1 PE=1 SV=3	P52907	CAPZA1	33 kDa	98	95	94	90	94	89	89	89	86	100	104	100
F-actin-capping protein subunit alpha-2 OS=Homo sapiens OX=9606 GN=CAPZA2 PE=1 SV=3	P47755	CAPZA2	33 kDa	75	73	77	79	79	82	81	80	82	88	89	89
F-actin-capping protein subunit beta OS=Homo sapiens OX=9606 GN=CAPZB PE=1 SV=4	P47756	CAPZB	31 kDa	69	72	73	60	56	60	73	69	71	59	57	56
Caveolin-1 OS=Homo sapiens OX=9606 GN=CAV1 PE=1 SV=4	Q03135	CAV1	20 kDa	4	4	6	10	6	10	5	5	4	3	5	1
Caveolae-associated protein 1 OS=Homo sapiens OX=9606 GN=CAVIN1 PE=1 SV=1	Q6NZI2	CAVIN1	43 kDa	4	6	6	7	4	8	11	6	10	4	5	9
Core-binding factor subunit beta OS=Homo sapiens OX=9606 GN=CBFB PE=1 SV=2	Q13951	CBFB	22 kDa	5	2	2	0	0	0	0	0	0	0	0	0
Carbonyl reductase [NADPH] 1 OS=Homo sapiens OX=9606 GN=CBR1 PE=1 SV=3	P16152	CBR1	30 kDa	5	4	1	0	0	0	3	1	3	5	5	3
Chromobox protein homolog 1 OS=Homo sapiens OX=9606 GN=CBX1 PE=1 SV=1	P83916	CBX1	21 kDa	4	9	7	6	2	4	8	5	4	3	1	5
Chromobox protein homolog 3 OS=Homo sapiens OX=9606 GN=CBX3 PE=1 SV=4	Q13185	CBX3	21 kDa	6	9	9	4	7	8	6	5	4	4	6	6
E3 SUMO-protein ligase CBX4 OS=Homo sapiens OX=9606 GN=CBX4 PE=1 SV=3	O00257	CBX4	61 kDa	9	4	4	8	4	8	6	3	6	3	6	2
Chromobox protein homolog 5 OS=Homo sapiens OX=9606 GN=CBX5 PE=1 SV=1	P45973	CBX5	22 kDa	11	10	13	6	4	6	7	12	7	7	3	6
Chromobox protein homolog 8 OS=Homo sapiens OX=9606 GN=CBX8 PE=1 SV=3	Q9HC52	CBX8	43 kDa	7	2	6	3	1	4	1	3	3	3	5	4
Cell division cycle and apoptosis regulator protein 1 OS=Homo sapiens OX=9606 GN=CCAR1 PE=1 SV=2	Q8IX12	CCAR1	133 kDa	6	2	2	0	0	0	5	3	1	1	3	5
Cell cycle and apoptosis regulator protein 2 OS=Homo sapiens OX=9606 GN=CCAR2 PE=1 SV=2	Q8N163	CCAR2	103 kDa	5	4	9	12	7	10	2	4	6	1	4	4
Coiled-coil domain-containing protein 124 OS=Homo sapiens OX=9606 GN=CCDC124 PE=1 SV=1	Q96CT7	CCDC124	26 kDa	11	6	10	8	4	8	11	6	10	8	6	8
Coiled-coil domain-containing protein 137 OS=Homo sapiens OX=9606 GN=CCDC137 PE=1 SV=1	Q6PK04	CCDC137	33 kDa	6	6	4	8	6	10	9	8	7	5	7	6
Coiled-coil domain-containing protein 47 OS=Homo sapiens OX=9606 GN=CCDC47 PE=1 SV=1	Q96A33	CCDC47	56 kDa	13	9	14	8	9	12	11	7	7	7	8	9
Thyroid transcription factor 1-associated protein 26 OS=Homo sapiens OX=9606 GN=CCDC59 PE=1 SV=2	Q9P031	CCDC59	29 kDa	0	0	0	2	5	3	2	1	2	5	3	7
Coiled-coil domain-containing protein 71L OS=Homo sapiens OX=9606 GN=CCDC71L PE=1 SV=2	Q8N9Z2	CCDC71L	26 kDa	4	6	2	3	3	2	0	0	0	0	0	0
Coiled-coil domain-containing protein 80 OS=Homo sapiens OX=9606 GN=CCDC80 PE=1 SV=1	Q76M96	CCDC80	108 kDa	5	2	6	0	0	0	1	2	2	0	0	0
Coiled-coil domain-containing protein 86 OS=Homo sapiens OX=9606 GN=CCDC86 PE=1 SV=1	Q9H6F5	CCDC86	40 kDa	9	13	8	4	7	4	6	4	8	6	9	8
CCN family member 1 OS=Homo sapiens OX=9606 GN=CCN1 PE=1 SV=1	O00622	CCN1	42 kDa	29	30	33	22	18	19	36	32	36	11	8	10
G2/mitotic-specific cyclin-B2 OS=Homo sapiens OX=9606 GN=CCNB2 PE=1 SV=1	O95067	CCNB2	45 kDa	5	2	7	5	1	3	6	3	2	0	0	0
Cyclin-L1 OS=Homo sapiens OX=9606 GN=CCNL1 PE=1 SV=1	Q9UK58	CCNL1	60 kDa	2	5	2	0	0	0	1	2	4	2	5	6
Cyclin-T1 OS=Homo sapiens OX=9606 GN=CCNT1 PE=1 SV=1	O60563	CCNT1	81 kDa	1	2	3	0	0	0	3	1	3	4	5	3
T-complex protein 1 subunit beta OS=Homo sapiens OX=9606 GN=CCT2 PE=1 SV=4	P78371	CCT2	57 kDa	9	8	8	7	12	8	10	15	15	14	17	18
T-complex protein 1 subunit gamma OS=Homo sapiens OX=9606 GN=CCT3 PE=1 SV=4	P49368	CCT3	61 kDa	35	37	33	28	29	31	33	29	31	26	27	25
T-complex protein 1 subunit delta OS=Homo sapiens OX=9606 GN=CCT4 PE=1 SV=4	P50991	CCT4	58 kDa	23	18	18	25	24	25	16	14	12	21	23	22
T-complex protein 1 subunit epsilon OS=Homo sapiens OX=9606 GN=CCT5 PE=1 SV=1	P48643	CCT5	60 kDa	22	20	19	18	17	21	19	22	19	20	25	24
T-complex protein 1 subunit zeta OS=Homo sapiens OX=9606 GN=CCT6A PE=1 SV=3	P40227	CCT6A	58 kDa	16	19	20	19	17	18	17	19	19	19	16	17
T-complex protein 1 subunit eta OS=Homo sapiens OX=9606 GN=CCT7 PE=1 SV=2	Q99832	CCT7	59 kDa	10	7	6	11	9	14	7	6	6	10	8	5
T-complex protein 1 subunit theta OS=Homo sapiens OX=9606 GN=CCT8 PE=1 SV=4	P50990	CCT8	60 kDa	11	11	10	10	7	6	8	12	10	9	10	12
DNA-directed RNA polymerase I subunit RPA34 OS=Homo sapiens OX=9606 GN=CD3EAP PE=1 SV=1	O15446	CD3EAP	55 kDa	56	57	54	40	41	44	48	52	52	42	41	38
CD44 antigen OS=Homo sapiens OX=9606 GN=CD44 PE=1 SV=3	P16070	CD44	82 kDa	3	4	7	6	7	7	5	2	6	9	9	5
Cell division cycle protein 20 homolog OS=Homo sapiens OX=9606 GN=CDC20 PE=1 SV=2	Q12834	CDC20	55 kDa	2	4	4	1	5	3	7	8	12	0	0	0
Cell division cycle protein 23 homolog OS=Homo sapiens OX=9606 GN=CDC23 PE=1 SV=3	Q9UJX2	CDC23	69 kDa	3	6	1	0	0	0	5	3	1	3	7	4
Cell division cycle protein 27 homolog OS=Homo sapiens OX=9606 GN=CDC27 PE=1 SV=2	P30260	CDC27	92 kDa	3	6	2	2	2	4	5	3	4	0	0	0
Hsp90 co-chaperone Cdc37 OS=Homo sapiens OX=9606 GN=CDC37 PE=1 SV=1	Q16543	CDC37	44 kDa	6	1	4	5	2	1	0	0	0	8	5	9
Cell division control protein 42 homolog OS=Homo sapiens OX=9606 GN=CDC42 PE=1 SV=2	P60953	CDC42	21 kDa	4	7	7	7	7	4	4	9	5	0	0	0
Serine/threonine-protein kinase MRCK alpha OS=Homo sapiens OX=9606 GN=CDC42BPA PE=1 SV=1	Q5VT25	CDC42BPA	197 kDa	8	8	5	2	5	6	5	4	5	8	6	5
Cell division control protein 45 homolog OS=Homo sapiens OX=9606 GN=CDC45 PE=1 SV=1	O75419	CDC45	66 kDa	0	0	0	1	2	4	4	1	1	6	6	2
Cell division cycle 5-like protein OS=Homo sapiens OX=9606 GN=CDC5L PE=1 SV=2	Q99459	CDC5L	92 kDa	21	18	23	21	20	21	16	20	15	18	19	16
Cell division cycle-associated protein 2 OS=Homo sapiens OX=9606 GN=CDCA2 PE=1 SV=2	Q69YH5	CDCA2	113 kDa	4	6	2	2	7	6	1	3	3	0	0	0
Cyclin-dependent kinase 1 OS=Homo sapiens OX=9606 GN=CDK1 PE=1 SV=3	P06493	CDK1	34 kDa	27	25	25	29	26	25	29	31	30	20	22	19
Cyclin-dependent kinase 11B OS=Homo sapiens OX=9606 GN=CDK11B PE=1 SV=4	P21127	CDK11B	93 kDa	38	36	38	31	33	34	33	30	32	43	40	41
Cyclin-dependent kinase 12 OS=Homo sapiens OX=9606 GN=CDK12 PE=1 SV=2	Q9NYV4	CDK12	164 kDa	54	53	52	62	58	60	67	64	68	58	61	58
Cyclin-dependent kinase 13 OS=Homo sapiens OX=9606 GN=CDK13 PE=1 SV=2	Q14004	CDK13	165 kDa	9	12	14	13	11	14	0	0	0	11	11	9
Cyclin-dependent kinase 16 OS=Homo sapiens OX=9606 GN=CDK16 PE=1 SV=1	Q00536	CDK16	56 kDa	8	4	8	10	10	6	8	7	7	4	7	8
Cyclin-dependent kinase 2 OS=Homo sapiens OX=9606 GN=CDK2 PE=1 SV=2	P24941	CDK2	34 kDa	6	5	9	11	12	7	8	11	12	6	3	4
Cyclin-dependent kinase 2-associated protein 2 OS=Homo sapiens OX=9606 GN=CDK2AP2 PE=1 SV=1	O75956 (+1)	CDK2AP2	13 kDa	6	2	3	5	4	5	1	4	5	0	0	0
Cyclin-dependent kinase 4 OS=Homo sapiens OX=9606 GN=CDK4 PE=1 SV=2	P11802	CDK4	34 kDa	7	5	5	0	0	0	0	0	0	3	6	5
Cyclin-dependent kinase 6 OS=Homo sapiens OX=9606 GN=CDK6 PE=1 SV=1	Q00534	CDK6	37 kDa	7	6	9	4	8	6	11	8	7	5	9	9
Cyclin-dependent kinase 9 OS=Homo sapiens OX=9606 GN=CDK9 PE=1 SV=3	P50750	CDK9	43 kDa	7	12	8	15	16	12	12	17	14	12	17	16
CDKN2A-interacting protein OS=Homo sapiens OX=9606 GN=CDKN2AIP PE=1 SV=3	Q9NXV6	CDKN2AIP	61 kDa	2	4	3	0	0	0	1	3	4	7	2	4
Chromodomain Y-like protein OS=Homo sapiens OX=9606 GN=CDYL PE=1 SV=2	Q9Y232	CDYL	66 kDa	1	3	5	4	6	2	2	3	6	0	0	0
CCAAT/enhancer-binding protein beta OS=Homo sapiens OX=9606 GN=CEBPB PE=1 SV=2	P17676	CEBPB	36 kDa	0	0	0	4	2	2	5	4	8	6	2	6
CCAAT/enhancer-binding protein zeta OS=Homo sapiens OX=9606 GN=CEBPZ PE=1 SV=3	Q03701	CEBPZ	121 kDa	17	21	20	20	24	19	21	18	21	14	12	9
Centromere protein C OS=Homo sapiens OX=9606 GN=CENPC PE=1 SV=2	Q03188	CENPC	107 kDa	1	4	3	1	3	2	9	4	9	5	2	5
Centrosomal protein of 290 kDa OS=Homo sapiens OX=9606 GN=CEP290 PE=1 SV=2	O15078	CEP290	290 kDa	7	4	2	0	0	0	0	0	0	0	0	0
Ceramide synthase 2 OS=Homo sapiens OX=9606 GN=CERS2 PE=1 SV=1	Q96G23	CERS2	45 kDa	5	2	2	9	7	8	5	6	3	2	3	3
Centrin-2 OS=Homo sapiens OX=9606 GN=CETN2 PE=1 SV=1	P41208	CETN2	20 kDa	10	5	8	7	3	4	6	5	4	3	2	5
Cilia- and flagella-associated protein 20 OS=Homo sapiens OX=9606 GN=CFAP20 PE=1 SV=1	Q9Y6A4	CFAP20	23 kDa	2	4	6	1	4	4	7	4	2	2	1	6
Cofilin-1 OS=Homo sapiens OX=9606 GN=CFL1 PE=1 SV=3	P23528	CFL1	19 kDa	13	8	11	3	5	7	3	5	6	8	5	6
Cofilin-2 OS=Homo sapiens OX=9606 GN=CFL2 PE=1 SV=1	Q9Y281	CFL2	19 kDa	5	1	5	2	6	4	4	1	5	7	6	7
Chromatin assembly factor 1 subunit A OS=Homo sapiens OX=9606 GN=CHAF1A PE=1 SV=3	Q13111	CHAF1A	107 kDa	8	11	8	5	9	4	9	9	12	8	4	6
Chromosome alignment-maintaining phosphoprotein 1 OS=Homo sapiens OX=9606 GN=CHAMP1 PE=1 SV=2	Q96JM3	CHAMP1	89 kDa	6	4	2	1	4	4	4	2	5	1	4	2
MICOS complex subunit MIC19 OS=Homo sapiens OX=9606 GN=CHCHD3 PE=1 SV=1	Q9NX63	CHCHD3	26 kDa	6	2	2	0	0	0	4	3	1	0	0	0
Chromodomain-helicase-DNA-binding protein 1 OS=Homo sapiens OX=9606 GN=CHD1 PE=1 SV=2	O14646	CHD1	197 kDa	17	15	14	12	14	14	14	13	15	22	20	18
Chromodomain-helicase-DNA-binding protein 2 OS=Homo sapiens OX=9606 GN=CHD2 PE=1 SV=2	O14647	CHD2	211 kDa	9	10	5	8	11	7	9	10	13	6	7	9
Chromodomain-helicase-DNA-binding protein 3 OS=Homo sapiens OX=9606 GN=CHD3 PE=1 SV=3	Q12873	CHD3	227 kDa	26	27	31	29	32	27	18	20	20	21	23	22
Chromodomain-helicase-DNA-binding protein 4 OS=Homo sapiens OX=9606 GN=CHD4 PE=1 SV=2	Q14839	CHD4	218 kDa	111	110	109	87	88	91	74	77	77	80	75	78
Chromodomain-helicase-DNA-binding protein 6 OS=Homo sapiens OX=9606 GN=CHD6 PE=1 SV=4	Q8TD26	CHD6	305 kDa	33	37	33	21	19	22	31	36	34	26	26	21
Chromodomain-helicase-DNA-binding protein 7 OS=Homo sapiens OX=9606 GN=CHD7 PE=1 SV=3	Q9P2D1	CHD7	336 kDa	13	10	13	12	10	15	0	0	0	8	13	11
Chromodomain-helicase-DNA-binding protein 8 OS=Homo sapiens OX=9606 GN=CHD8 PE=1 SV=5	Q9HCK8	CHD8	291 kDa	13	18	17	14	10	9	16	16	11	11	8	9
Chromodomain-helicase-DNA-binding protein 9 OS=Homo sapiens OX=9606 GN=CHD9 PE=1 SV=2	Q3L8U1	CHD9	326 kDa	11	16	12	17	21	18	10	9	12	14	15	16
Serine/threonine-protein kinase Chk1 OS=Homo sapiens OX=9606 GN=CHEK1 PE=1 SV=2	O14757	CHEK1	54 kDa	6	3	2	4	6	2	7	4	2	6	2	1
Charged multivesicular body protein 2b OS=Homo sapiens OX=9606 GN=CHMP2B PE=1 SV=1	Q9UQN3	CHMP2B	24 kDa	6	4	6	0	0	0	0	0	0	2	5	2
Charged multivesicular body protein 4b OS=Homo sapiens OX=9606 GN=CHMP4B PE=1 SV=1	Q9H444	CHMP4B	25 kDa	2	5	5	1	4	5	2	2	6	1	5	1
Cysteine and histidine-rich domain-containing protein 1 OS=Homo sapiens OX=9606 GN=CHORDC1 PE=1 SV=2	Q9UHD1	CHORDC1	37 kDa	5	3	2	3	2	6	3	1	1	1	4	5
Inhibitor of nuclear factor kappa-B kinase subunit alpha OS=Homo sapiens OX=9606 GN=CHUK PE=1 SV=2	O15111	CHUK	85 kDa	6	1	4	5	2	5	5	3	8	1	6	5
Protein CIP2A OS=Homo sapiens OX=9606 GN=CIP2A PE=1 SV=2	Q8TCG1	CIP2A	102 kDa	0	0	0	9	8	7	8	4	7	0	0	0
Corepressor interacting with RBPJ 1 OS=Homo sapiens OX=9606 GN=CIR1 PE=1 SV=1	Q86X95	CIR1	52 kDa	9	6	10	6	10	10	5	3	7	6	5	3
Citron Rho-interacting kinase OS=Homo sapiens OX=9606 GN=CIT PE=1 SV=2	O14578	CIT	231 kDa	3	2	3	2	2	1	0	0	0	0	0	0
Cytoskeleton-associated protein 4 OS=Homo sapiens OX=9606 GN=CKAP4 PE=1 SV=2	Q07065	CKAP4	66 kDa	103	102	100	96	100	100	128	130	128	112	108	110
Cytoskeleton-associated protein 5 OS=Homo sapiens OX=9606 GN=CKAP5 PE=1 SV=3	Q14008	CKAP5	226 kDa	7	3	5	12	7	10	3	5	4	4	3	7
CLIP-associating protein 2 OS=Homo sapiens OX=9606 GN=CLASP2 PE=1 SV=3	O75122	CLASP2	141 kDa	6	3	2	2	2	5	0	0	0	0	0	0
Chloride channel CLIC-like protein 1 OS=Homo sapiens OX=9606 GN=CLCC1 PE=1 SV=1	Q96S66	CLCC1	62 kDa	0	0	0	0	0	0	0	0	0	5	4	2
Chloride intracellular channel protein 1 OS=Homo sapiens OX=9606 GN=CLIC1 PE=1 SV=4	O00299	CLIC1	27 kDa	2	4	3	5	1	3	1	3	2	2	1	4
Chloride intracellular channel protein 4 OS=Homo sapiens OX=9606 GN=CLIC4 PE=1 SV=4	Q9Y696	CLIC4	29 kDa	4	1	5	0	0	0	1	4	2	2	3	5
Dual specificity protein kinase CLK1 OS=Homo sapiens OX=9606 GN=CLK1 PE=1 SV=2	P49759	CLK1	57 kDa	3	2	6	2	6	4	5	5	3	7	6	3
Dual specificity protein kinase CLK2 OS=Homo sapiens OX=9606 GN=CLK2 PE=1 SV=1	P49760	CLK2	60 kDa	0	0	0	7	5	2	0	0	0	0	0	0
Dual specificity protein kinase CLK3 OS=Homo sapiens OX=9606 GN=CLK3 PE=1 SV=3	P49761	CLK3	74 kDa	4	3	2	2	3	1	3	2	2	5	2	2
Caseinolytic peptidase B protein homolog OS=Homo sapiens OX=9606 GN=CLPB PE=1 SV=1	Q9H078	CLPB	79 kDa	5	3	5	8	13	9	6	7	3	5	9	9
Cleft lip and palate transmembrane protein 1 OS=Homo sapiens OX=9606 GN=CLPTM1 PE=1 SV=1	O96005	CLPTM1	76 kDa	2	3	2	2	2	5	4	1	2	3	6	2
Cleft lip and palate transmembrane protein 1-like protein OS=Homo sapiens OX=9606 GN=CLPTM1L PE=1 SV=1	Q96KA5	CLPTM1L	62 kDa	5	2	5	3	6	5	6	6	2	11	8	7
Clathrin light chain A OS=Homo sapiens OX=9606 GN=CLTA PE=1 SV=1	P09496	CLTA	27 kDa	2	4	7	2	2	4	4	3	1	2	5	7
Clathrin light chain B OS=Homo sapiens OX=9606 GN=CLTB PE=1 SV=1	P09497	CLTB	25 kDa	2	6	4	2	1	5	3	7	5	2	1	3
Clathrin heavy chain 1 OS=Homo sapiens OX=9606 GN=CLTC PE=1 SV=5	Q00610	CLTC	192 kDa	30	33	29	46	48	48	38	36	35	45	50	48
Clustered mitochondria protein homolog OS=Homo sapiens OX=9606 GN=CLUH PE=1 SV=2	O75153	CLUH	147 kDa	5	6	2	1	1	4	0	0	0	0	0	0
N-acylneuraminate cytidylyltransferase OS=Homo sapiens OX=9606 GN=CMAS PE=1 SV=2	Q8NFW8	CMAS	48 kDa	2	4	5	5	2	5	0	0	0	6	4	1
UMP-CMP kinase OS=Homo sapiens OX=9606 GN=CMPK1 PE=1 SV=3	P30085	CMPK1	22 kDa	2	5	5	2	4	3	5	6	2	5	4	3
Protein CMSS1 OS=Homo sapiens OX=9606 GN=CMSS1 PE=1 SV=2	Q9BQ75	CMSS1	32 kDa	2	5	5	5	2	4	5	8	3	5	7	3
Cap-specific mRNA (nucleoside-2'-O-)-methyltransferase 1 OS=Homo sapiens OX=9606 GN=CMTR1 PE=1 SV=1	Q8N1G2	CMTR1	95 kDa	1	3	5	3	4	5	1	1	2	0	0	0
Cellular nucleic acid-binding protein OS=Homo sapiens OX=9606 GN=CNBP PE=1 SV=1	P62633	CNBP	19 kDa	3	7	8	5	9	4	3	3	7	5	2	1
Cytosolic non-specific dipeptidase OS=Homo sapiens OX=9606 GN=CNDP2 PE=1 SV=2	Q96KP4	CNDP2	53 kDa	8	8	4	4	3	4	6	3	7	6	10	9
Calponin-2 OS=Homo sapiens OX=9606 GN=CNN2 PE=1 SV=4	Q99439	CNN2	34 kDa	6	7	7	7	3	5	2	2	6	5	8	4
CCR4-NOT transcription complex subunit 1 OS=Homo sapiens OX=9606 GN=CNOT1 PE=1 SV=2	A5YKK6	CNOT1	267 kDa	5	6	2	7	6	6	0	0	0	4	9	9
CCR4-NOT transcription complex subunit 3 OS=Homo sapiens OX=9606 GN=CNOT3 PE=1 SV=1	O75175	CNOT3	82 kDa	1	4	2	2	1	2	7	2	2	2	6	2
2',3'-cyclic-nucleotide 3'-phosphodiesterase OS=Homo sapiens OX=9606 GN=CNP PE=1 SV=2	P09543	CNP	48 kDa	6	3	5	6	4	7	0	0	0	3	3	2
Centriolin OS=Homo sapiens OX=9606 GN=CNTRL PE=1 SV=2	Q7Z7A1	CNTRL	269 kDa	3	3	2	0	0	0	3	1	6	0	0	0
Bifunctional coenzyme A synthase OS=Homo sapiens OX=9606 GN=COASY PE=1 SV=4	Q13057	COASY	62 kDa	2	5	3	5	6	2	7	3	7	4	2	4
Conserved oligomeric Golgi complex subunit 1 OS=Homo sapiens OX=9606 GN=COG1 PE=1 SV=1	Q8WTW3	COG1	109 kDa	0	0	0	3	3	2	3	5	6	0	0	0
Conserved oligomeric Golgi complex subunit 4 OS=Homo sapiens OX=9606 GN=COG4 PE=1 SV=3	Q9H9E3	COG4	89 kDa	2	3	4	1	3	5	0	0	0	7	3	2
Conserved oligomeric Golgi complex subunit 5 OS=Homo sapiens OX=9606 GN=COG5 PE=1 SV=3	Q9UP83	COG5	93 kDa	5	1	3	7	2	6	2	5	1	3	1	4
Coilin OS=Homo sapiens OX=9606 GN=COIL PE=1 SV=1	P38432	COIL	63 kDa	3	7	4	2	7	3	3	4	2	1	6	5
Collagen alpha-1(XIV) chain OS=Homo sapiens OX=9606 GN=COL14A1 PE=1 SV=3	Q05707	COL14A1	194 kDa	0	0	0	0	0	0	0	0	0	3	7	7
Collagen alpha-1(V) chain OS=Homo sapiens OX=9606 GN=COL5A1 PE=1 SV=3	P20908	COL5A1	184 kDa	9	10	6	9	13	8	5	3	8	5	4	5
Procollagen galactosyltransferase 1 OS=Homo sapiens OX=9606 GN=COLGALT1 PE=1 SV=1	Q8NBJ5	COLGALT1	72 kDa	6	7	5	12	11	9	8	11	9	8	12	12
Catechol O-methyltransferase OS=Homo sapiens OX=9606 GN=COMT PE=1 SV=2	P21964	COMT	30 kDa	2	3	4	0	0	0	0	0	0	0	0	0
Coatomer subunit alpha OS=Homo sapiens OX=9606 GN=COPA PE=1 SV=2	P53621	COPA	138 kDa	40	40	39	41	43	39	34	35	34	28	29	31
Coatomer subunit beta OS=Homo sapiens OX=9606 GN=COPB1 PE=1 SV=3	P53618	COPB1	107 kDa	20	23	19	20	18	19	15	14	12	13	9	14
Coatomer subunit beta' OS=Homo sapiens OX=9606 GN=COPB2 PE=1 SV=2	P35606	COPB2	102 kDa	12	9	12	11	11	15	11	11	10	11	6	11
Coatomer subunit epsilon OS=Homo sapiens OX=9606 GN=COPE PE=1 SV=3	O14579	COPE	34 kDa	12	11	13	20	17	16	12	10	12	16	16	15
Coatomer subunit gamma-1 OS=Homo sapiens OX=9606 GN=COPG1 PE=1 SV=1	Q9Y678	COPG1	98 kDa	17	18	13	16	16	20	16	12	16	16	11	15
Coatomer subunit gamma-2 OS=Homo sapiens OX=9606 GN=COPG2 PE=1 SV=1	Q9UBF2	COPG2	98 kDa	11	11	7	4	5	5	8	13	11	7	7	4
Coatomer subunit zeta-1 OS=Homo sapiens OX=9606 GN=COPZ1 PE=1 SV=1	P61923	COPZ1	20 kDa	1	5	4	2	3	6	4	7	4	8	7	4
2-methoxy-6-polyprenyl-1,4-benzoquinol methylase, mitochondrial OS=Homo sapiens OX=9606 GN=COQ5 PE=1 SV=2	Q5HYK3	COQ5	37 kDa	0	0	0	2	4	3	1	1	3	4	5	2
Ubiquinone biosynthesis monooxygenase COQ6, mitochondrial OS=Homo sapiens OX=9606 GN=COQ6 PE=1 SV=2	Q9Y2Z9	COQ6	51 kDa	6	3	5	1	5	4	4	2	1	2	1	6
Coronin-1A OS=Homo sapiens OX=9606 GN=CORO1A PE=1 SV=4	P31146	CORO1A	51 kDa	3	5	2	0	0	0	0	0	0	0	0	0
Coronin-1B OS=Homo sapiens OX=9606 GN=CORO1B PE=1 SV=1	Q9BR76	CORO1B	54 kDa	4	3	1	2	3	3	1	6	3	12	11	9
Coronin-1C OS=Homo sapiens OX=9606 GN=CORO1C PE=1 SV=1	Q9ULV4	CORO1C	53 kDa	32	34	36	63	65	66	68	66	64	98	95	99
Coactosin-like protein OS=Homo sapiens OX=9606 GN=COTL1 PE=1 SV=3	Q14019	COTL1	16 kDa	2	5	3	7	10	6	4	5	3	4	5	3
Copine-1 OS=Homo sapiens OX=9606 GN=CPNE1 PE=1 SV=1	Q99829	CPNE1	59 kDa	5	2	6	2	4	1	0	0	0	2	2	6
Cleavage and polyadenylation specificity factor subunit 1 OS=Homo sapiens OX=9606 GN=CPSF1 PE=1 SV=2	Q10570	CPSF1	161 kDa	6	2	6	7	4	2	4	7	5	3	4	2
Cleavage and polyadenylation specificity factor subunit 2 OS=Homo sapiens OX=9606 GN=CPSF2 PE=1 SV=2	Q9P2I0	CPSF2	88 kDa	4	2	3	0	0	0	3	2	5	1	4	6
Cleavage and polyadenylation specificity factor subunit 4 OS=Homo sapiens OX=9606 GN=CPSF4 PE=1 SV=1	O95639	CPSF4	30 kDa	5	7	5	2	7	5	12	7	11	4	3	4
Cleavage and polyadenylation specificity factor subunit 6 OS=Homo sapiens OX=9606 GN=CPSF6 PE=1 SV=2	Q16630	CPSF6	59 kDa	6	3	5	5	4	3	4	7	4	4	3	7
Cleavage and polyadenylation specificity factor subunit 7 OS=Homo sapiens OX=9606 GN=CPSF7 PE=1 SV=1	Q8N684	CPSF7	52 kDa	2	5	6	7	3	5	6	6	2	5	5	4
Carnitine O-palmitoyltransferase 1, liver isoform OS=Homo sapiens OX=9606 GN=CPT1A PE=1 SV=2	P50416	CPT1A	88 kDa	6	6	9	9	10	11	11	13	9	5	5	8
Crooked neck-like protein 1 OS=Homo sapiens OX=9606 GN=CRNKL1 PE=1 SV=4	Q9BZJ0	CRNKL1	100 kDa	11	8	11	11	8	10	7	12	11	9	8	9
Cartilage-associated protein OS=Homo sapiens OX=9606 GN=CRTAP PE=1 SV=1	O75718	CRTAP	47 kDa	9	6	10	14	12	9	7	7	9	8	9	8
Cold shock domain-containing protein E1 OS=Homo sapiens OX=9606 GN=CSDE1 PE=1 SV=2	O75534	CSDE1	89 kDa	2	5	5	0	0	0	0	0	0	5	5	2
Exportin-2 OS=Homo sapiens OX=9606 GN=CSE1L PE=1 SV=3	P55060	CSE1L	110 kDa	17	16	14	17	21	22	20	25	25	16	17	19
Tyrosine-protein kinase CSK OS=Homo sapiens OX=9606 GN=CSK PE=1 SV=1	P41240	CSK	51 kDa	7	8	4	5	4	6	7	7	9	12	7	10
Casein kinase I isoform alpha OS=Homo sapiens OX=9606 GN=CSNK1A1 PE=1 SV=2	P48729	CSNK1A1	39 kDa	5	10	6	7	6	10	5	7	4	6	5	9
Casein kinase I isoform epsilon OS=Homo sapiens OX=9606 GN=CSNK1E PE=1 SV=1	P49674	CSNK1E	47 kDa	3	6	5	8	4	7	4	4	8	3	2	6
Casein kinase I isoform gamma-3 OS=Homo sapiens OX=9606 GN=CSNK1G3 PE=1 SV=2	Q9Y6M4 (+2)	CSNK1G3	51 kDa	2	6	4	0	0	0	1	1	2	0	0	0
Casein kinase II subunit alpha OS=Homo sapiens OX=9606 GN=CSNK2A1 PE=1 SV=1	P68400	CSNK2A1	45 kDa	202	205	203	216	213	216	206	202	204	235	239	240
Casein kinase II subunit alpha' OS=Homo sapiens OX=9606 GN=CSNK2A2 PE=1 SV=1	P19784	CSNK2A2	41 kDa	111	109	108	141	137	137	110	109	112	125	125	121
Casein kinase II subunit beta OS=Homo sapiens OX=9606 GN=CSNK2B PE=1 SV=1	P67870	CSNK2B	25 kDa	36	33	32	37	33	37	35	35	38	37	39	34
Cysteine and glycine-rich protein 1 OS=Homo sapiens OX=9606 GN=CSRP1 PE=1 SV=3	P21291	CSRP1	21 kDa	5	6	4	3	4	4	8	4	5	4	3	8
Cysteine and glycine-rich protein 2 OS=Homo sapiens OX=9606 GN=CSRP2 PE=1 SV=3	Q16527	CSRP2	21 kDa	6	4	2	2	6	5	2	5	5	6	3	6
C-terminal-binding protein 1 OS=Homo sapiens OX=9606 GN=CTBP1 PE=1 SV=2	Q13363	CTBP1	48 kDa	0	0	0	0	0	0	0	0	0	9	9	5
C-terminal-binding protein 2 OS=Homo sapiens OX=9606 GN=CTBP2 PE=1 SV=1	P56545	CTBP2	49 kDa	3	2	7	7	10	11	5	1	2	6	3	5
Transcriptional repressor CTCF OS=Homo sapiens OX=9606 GN=CTCF PE=1 SV=1	P49711	CTCF	83 kDa	6	10	7	6	10	11	7	9	8	8	6	4
Catenin alpha-1 OS=Homo sapiens OX=9606 GN=CTNNA1 PE=1 SV=1	P35221	CTNNA1	100 kDa	2	6	6	0	0	0	0	0	0	0	0	0
Catenin delta-1 OS=Homo sapiens OX=9606 GN=CTNND1 PE=1 SV=1	O60716	CTNND1	108 kDa	12	12	12	17	19	18	13	13	11	22	19	18
CTP synthase 1 OS=Homo sapiens OX=9606 GN=CTPS1 PE=1 SV=2	P17812	CTPS1	67 kDa	25	26	28	19	22	20	22	21	23	23	22	19
RNA polymerase-associated protein CTR9 homolog OS=Homo sapiens OX=9606 GN=CTR9 PE=1 SV=1	Q6PD62	CTR9	134 kDa	8	11	7	13	10	13	11	9	11	11	9	13
Src substrate cortactin OS=Homo sapiens OX=9606 GN=CTTN PE=1 SV=2	Q14247	CTTN	62 kDa	8	7	4	12	17	14	7	8	10	19	15	15
Cytoplasmic tRNA 2-thiolation protein 1 OS=Homo sapiens OX=9606 GN=CTU1 PE=1 SV=1	Q7Z7A3	CTU1	36 kDa	4	4	2	2	3	2	5	3	1	3	2	4
Cullin-1 OS=Homo sapiens OX=9606 GN=CUL1 PE=1 SV=2	Q13616	CUL1	90 kDa	2	6	7	5	4	2	2	1	6	5	8	8
Cullin-2 OS=Homo sapiens OX=9606 GN=CUL2 PE=1 SV=2	Q13617	CUL2	87 kDa	5	2	1	3	3	6	1	5	5	1	4	5
Cullin-4A OS=Homo sapiens OX=9606 GN=CUL4A PE=1 SV=3	Q13619	CUL4A	88 kDa	10	7	10	9	5	4	10	8	6	7	6	9
Cullin-4B OS=Homo sapiens OX=9606 GN=CUL4B PE=1 SV=4	Q13620	CUL4B	104 kDa	6	4	9	5	3	6	4	6	6	4	9	6
Cullin-5 OS=Homo sapiens OX=9606 GN=CUL5 PE=1 SV=4	Q93034	CUL5	91 kDa	2	4	3	7	3	7	0	0	0	2	4	3
Protein CUSTOS OS=Homo sapiens OX=9606 GN=CUSTOS PE=1 SV=2	Q96C57	CUSTOS	28 kDa	3	4	8	7	4	4	4	2	3	4	8	8
Pre-mRNA-splicing factor CWC22 homolog OS=Homo sapiens OX=9606 GN=CWC22 PE=1 SV=3	Q9HCG8	CWC22	105 kDa	12	9	13	8	9	9	1	6	5	10	9	7
Pre-mRNA-splicing factor CWC25 homolog OS=Homo sapiens OX=9606 GN=CWC25 PE=1 SV=1	Q9NXE8	CWC25	50 kDa	5	2	4	2	1	3	5	3	7	2	4	1
CXXC-type zinc finger protein 1 OS=Homo sapiens OX=9606 GN=CXXC1 PE=1 SV=2	Q9P0U4	CXXC1	76 kDa	10	9	13	11	15	10	10	11	12	9	9	12
NADH-cytochrome b5 reductase 3 OS=Homo sapiens OX=9606 GN=CYB5R3 PE=1 SV=3	P00387	CYB5R3	34 kDa	5	6	3	5	2	4	9	4	8	8	6	5
Cytochrome b-245 chaperone 1 OS=Homo sapiens OX=9606 GN=CYBC1 PE=1 SV=1	Q9BQA9	CYBC1	21 kDa	2	5	5	6	2	3	0	0	0	0	0	0
Cytoplasmic FMR1-interacting protein 1 OS=Homo sapiens OX=9606 GN=CYFIP1 PE=1 SV=1	Q7L576	CYFIP1	145 kDa	14	16	17	8	10	7	18	13	17	7	5	10
Cytochrome P450 20A1 OS=Homo sapiens OX=9606 GN=CYP20A1 PE=1 SV=1	Q6UW02	CYP20A1	52 kDa	0	0	0	0	0	0	0	0	0	7	2	6
Cytochrome P450 2S1 OS=Homo sapiens OX=9606 GN=CYP2S1 PE=1 SV=2	Q96SQ9	CYP2S1	56 kDa	0	0	0	4	8	5	5	2	5	5	9	4
Dolichyl-diphosphooligosaccharide--protein glycosyltransferase subunit DAD1 OS=Homo sapiens OX=9606 GN=DAD1 PE=1 SV=3	P61803	DAD1	12 kDa	5	3	1	6	2	4	2	4	3	6	3	6
Death-associated protein kinase 3 OS=Homo sapiens OX=9606 GN=DAPK3 PE=1 SV=1	O43293	DAPK3	53 kDa	1	4	3	7	2	3	3	4	8	3	2	6
Aspartate--tRNA ligase, cytoplasmic OS=Homo sapiens OX=9606 GN=DARS PE=1 SV=2	P14868	DARS	57 kDa	20	18	23	28	26	28	30	27	32	17	21	18
Aspartate--tRNA ligase, mitochondrial OS=Homo sapiens OX=9606 GN=DARS2 PE=1 SV=1	Q6PI48	DARS2	74 kDa	4	2	7	2	1	5	1	5	6	4	5	1
Drebrin OS=Homo sapiens OX=9606 GN=DBN1 PE=1 SV=4	Q16643	DBN1	71 kDa	45	47	50	46	46	50	29	28	32	40	39	42
Lipoamide acyltransferase component of branched-chain alpha-keto acid dehydrogenase complex, mitochondrial OS=Homo sapiens OX=9606 GN=DBT PE=1 SV=3	P11182	DBT	53 kDa	56	58	54	27	30	29	21	25	22	41	45	40
DDB1- and CUL4-associated factor 13 OS=Homo sapiens OX=9606 GN=DCAF13 PE=1 SV=2	Q9NV06	DCAF13	51 kDa	2	3	4	2	6	3	4	3	7	1	6	3
Dephospho-CoA kinase domain-containing protein OS=Homo sapiens OX=9606 GN=DCAKD PE=1 SV=1	Q8WVC6	DCAKD	27 kDa	1	3	4	0	0	0	0	0	0	4	6	2
Deoxycytidylate deaminase OS=Homo sapiens OX=9606 GN=DCTD PE=1 SV=2	P32321	DCTD	20 kDa	4	2	4	4	4	1	0	0	0	3	3	1
Dynactin subunit 1 OS=Homo sapiens OX=9606 GN=DCTN1 PE=1 SV=3	Q14203	DCTN1	142 kDa	10	12	11	8	8	7	7	9	9	14	9	13
Dynactin subunit 2 OS=Homo sapiens OX=9606 GN=DCTN2 PE=1 SV=4	Q13561	DCTN2	44 kDa	4	2	3	3	8	3	1	4	6	7	8	5
DNA damage-binding protein 1 OS=Homo sapiens OX=9606 GN=DDB1 PE=1 SV=1	Q16531	DDB1	127 kDa	4	5	3	4	3	1	8	3	6	7	5	9
Dolichyl-diphosphooligosaccharide--protein glycosyltransferase 48 kDa subunit OS=Homo sapiens OX=9606 GN=DDOST PE=1 SV=4	P39656	DDOST	51 kDa	4	2	6	7	10	7	7	4	3	10	11	8
ATP-dependent RNA helicase DDX1 OS=Homo sapiens OX=9606 GN=DDX1 PE=1 SV=2	Q92499	DDX1	82 kDa	9	8	6	6	10	10	4	3	7	8	8	5
Probable ATP-dependent RNA helicase DDX10 OS=Homo sapiens OX=9606 GN=DDX10 PE=1 SV=2	Q13206	DDX10	101 kDa	10	7	6	10	9	10	15	14	12	8	11	9
Probable ATP-dependent RNA helicase DDX17 OS=Homo sapiens OX=9606 GN=DDX17 PE=1 SV=2	Q92841	DDX17	80 kDa	32	33	30	31	31	35	32	31	34	24	26	23
ATP-dependent RNA helicase DDX18 OS=Homo sapiens OX=9606 GN=DDX18 PE=1 SV=2	Q9NVP1	DDX18	75 kDa	68	65	64	46	49	45	59	55	57	47	48	49
ATP-dependent RNA helicase DDX19A OS=Homo sapiens OX=9606 GN=DDX19A PE=1 SV=1	Q9NUU7	DDX19A	54 kDa	7	6	4	9	7	7	8	6	8	10	11	9
Probable ATP-dependent RNA helicase DDX20 OS=Homo sapiens OX=9606 GN=DDX20 PE=1 SV=2	Q9UHI6	DDX20	92 kDa	10	14	10	15	16	13	11	13	10	15	17	16
Nucleolar RNA helicase 2 OS=Homo sapiens OX=9606 GN=DDX21 PE=1 SV=5	Q9NR30	DDX21	87 kDa	152	149	148	166	169	166	132	133	131	109	111	110
Probable ATP-dependent RNA helicase DDX23 OS=Homo sapiens OX=9606 GN=DDX23 PE=1 SV=3	Q9BUQ8	DDX23	96 kDa	40	38	40	46	45	49	44	42	47	40	38	41
ATP-dependent RNA helicase DDX24 OS=Homo sapiens OX=9606 GN=DDX24 PE=1 SV=1	Q9GZR7	DDX24	96 kDa	37	38	39	46	43	45	55	55	54	39	40	37
Probable ATP-dependent RNA helicase DDX27 OS=Homo sapiens OX=9606 GN=DDX27 PE=1 SV=2	Q96GQ7	DDX27	90 kDa	44	39	41	39	36	36	46	43	42	26	26	22
Probable ATP-dependent RNA helicase DDX31 OS=Homo sapiens OX=9606 GN=DDX31 PE=1 SV=2	Q9H8H2	DDX31	94 kDa	6	1	6	0	0	0	3	2	6	5	4	2
ATP-dependent RNA helicase DDX39A OS=Homo sapiens OX=9606 GN=DDX39A PE=1 SV=2	O00148	DDX39A	49 kDa	9	9	10	12	8	9	12	8	10	11	12	14
Spliceosome RNA helicase DDX39B OS=Homo sapiens OX=9606 GN=DDX39B PE=1 SV=1	Q13838	DDX39B	49 kDa	10	11	11	9	11	10	10	8	13	0	0	0
ATP-dependent RNA helicase DDX3X OS=Homo sapiens OX=9606 GN=DDX3X PE=1 SV=3	O00571	DDX3X	73 kDa	49	53	53	57	58	55	52	56	54	46	47	51
ATP-dependent RNA helicase DDX3Y OS=Homo sapiens OX=9606 GN=DDX3Y PE=1 SV=2	O15523	DDX3Y	73 kDa	0	0	0	43	41	39	0	0	0	30	31	29
Probable ATP-dependent RNA helicase DDX41 OS=Homo sapiens OX=9606 GN=DDX41 PE=1 SV=2	Q9UJV9	DDX41	70 kDa	30	29	28	20	23	23	18	19	21	24	24	27
ATP-dependent RNA helicase DDX42 OS=Homo sapiens OX=9606 GN=DDX42 PE=1 SV=1	Q86XP3	DDX42	103 kDa	3	4	8	6	6	11	7	4	7	6	4	7
Probable ATP-dependent RNA helicase DDX46 OS=Homo sapiens OX=9606 GN=DDX46 PE=1 SV=2	Q7L014	DDX46	117 kDa	46	49	48	48	45	49	54	59	54	44	41	43
Probable ATP-dependent RNA helicase DDX47 OS=Homo sapiens OX=9606 GN=DDX47 PE=1 SV=1	Q9H0S4	DDX47	51 kDa	7	7	6	13	10	8	13	9	12	10	9	11
Probable ATP-dependent RNA helicase DDX49 OS=Homo sapiens OX=9606 GN=DDX49 PE=1 SV=1	Q9Y6V7	DDX49	54 kDa	2	4	6	3	3	8	7	2	6	6	6	4
Probable ATP-dependent RNA helicase DDX5 OS=Homo sapiens OX=9606 GN=DDX5 PE=1 SV=1	P17844	DDX5	69 kDa	43	43	40	55	53	53	53	49	53	45	50	49
ATP-dependent RNA helicase DDX50 OS=Homo sapiens OX=9606 GN=DDX50 PE=1 SV=1	Q9BQ39	DDX50	83 kDa	33	33	31	42	41	38	34	34	39	27	25	24
ATP-dependent RNA helicase DDX51 OS=Homo sapiens OX=9606 GN=DDX51 PE=1 SV=3	Q8N8A6	DDX51	72 kDa	3	1	6	2	3	6	2	7	4	3	6	2
Probable ATP-dependent RNA helicase DDX52 OS=Homo sapiens OX=9606 GN=DDX52 PE=1 SV=3	Q9Y2R4	DDX52	68 kDa	2	5	6	5	3	6	5	3	6	0	0	0
ATP-dependent RNA helicase DDX54 OS=Homo sapiens OX=9606 GN=DDX54 PE=1 SV=2	Q8TDD1	DDX54	99 kDa	29	29	33	28	25	30	32	31	33	21	20	21
ATP-dependent RNA helicase DDX55 OS=Homo sapiens OX=9606 GN=DDX55 PE=1 SV=3	Q8NHQ9	DDX55	69 kDa	4	3	8	6	8	7	12	7	8	3	3	8
Probable ATP-dependent RNA helicase DDX56 OS=Homo sapiens OX=9606 GN=DDX56 PE=1 SV=1	Q9NY93	DDX56	62 kDa	5	7	6	8	8	7	12	8	9	9	9	6
Probable ATP-dependent RNA helicase DDX6 OS=Homo sapiens OX=9606 GN=DDX6 PE=1 SV=2	P26196	DDX6	54 kDa	8	9	6	11	8	8	9	6	10	9	7	6
Probable ATP-dependent RNA helicase DDX60 OS=Homo sapiens OX=9606 GN=DDX60 PE=1 SV=3	Q8IY21	DDX60	198 kDa	5	7	2	5	8	4	3	7	6	5	8	10
Probable ATP-dependent RNA helicase DDX60-like OS=Homo sapiens OX=9606 GN=DDX60L PE=2 SV=2	Q5H9U9	DDX60L	198 kDa	6	4	2	4	4	3	4	4	7	7	3	3
Protein DEK OS=Homo sapiens OX=9606 GN=DEK PE=1 SV=1	P35659	DEK	43 kDa	10	13	12	11	13	9	8	11	8	6	10	10
Delta(24)-sterol reductase OS=Homo sapiens OX=9606 GN=DHCR24 PE=1 SV=2	Q15392	DHCR24	60 kDa	4	1	4	7	11	9	1	3	5	0	0	0
7-dehydrocholesterol reductase OS=Homo sapiens OX=9606 GN=DHCR7 PE=1 SV=1	Q9UBM7	DHCR7	54 kDa	6	7	3	5	2	4	3	7	5	5	2	6
Dihydrofolate reductase OS=Homo sapiens OX=9606 GN=DHFR PE=1 SV=2	P00374	DHFR	21 kDa	4	6	8	0	0	0	4	1	5	0	0	0
Dehydrogenase/reductase SDR family member 2, mitochondrial OS=Homo sapiens OX=9606 GN=DHRS2 PE=1 SV=4	Q13268	DHRS2	30 kDa	0	0	0	7	4	3	0	0	0	10	6	5
Dehydrogenase/reductase SDR family member 7B OS=Homo sapiens OX=9606 GN=DHRS7B PE=1 SV=2	Q6IAN0	DHRS7B	35 kDa	10	6	7	3	4	1	4	7	7	2	4	6
Pre-mRNA-splicing factor ATP-dependent RNA helicase DHX15 OS=Homo sapiens OX=9606 GN=DHX15 PE=1 SV=2	O43143	DHX15	91 kDa	33	36	37	29	27	31	22	24	26	23	22	21
Pre-mRNA-splicing factor ATP-dependent RNA helicase DHX16 OS=Homo sapiens OX=9606 GN=DHX16 PE=1 SV=2	O60231	DHX16	119 kDa	7	12	7	4	7	8	3	6	4	9	7	4
ATP-dependent RNA helicase DHX29 OS=Homo sapiens OX=9606 GN=DHX29 PE=1 SV=2	Q7Z478	DHX29	155 kDa	13	16	18	13	9	9	16	12	13	16	11	16
ATP-dependent RNA helicase DHX30 OS=Homo sapiens OX=9606 GN=DHX30 PE=1 SV=1	Q7L2E3	DHX30	134 kDa	24	19	24	27	30	28	21	18	18	27	28	23
ATP-dependent RNA helicase DHX33 OS=Homo sapiens OX=9606 GN=DHX33 PE=1 SV=2	Q9H6R0	DHX33	79 kDa	6	4	6	5	5	3	8	4	9	6	10	7
Probable ATP-dependent RNA helicase DHX35 OS=Homo sapiens OX=9606 GN=DHX35 PE=1 SV=2	Q9H5Z1	DHX35	79 kDa	4	4	2	4	6	6	7	5	2	7	2	5
Probable ATP-dependent RNA helicase DHX37 OS=Homo sapiens OX=9606 GN=DHX37 PE=1 SV=1	Q8IY37	DHX37	130 kDa	7	6	9	10	8	8	7	12	7	8	11	9
Pre-mRNA-splicing factor ATP-dependent RNA helicase PRP16 OS=Homo sapiens OX=9606 GN=DHX38 PE=1 SV=2	Q92620	DHX38	141 kDa	14	14	10	8	10	10	8	12	10	8	6	6
Probable ATP-dependent RNA helicase DHX40 OS=Homo sapiens OX=9606 GN=DHX40 PE=1 SV=2	Q8IX18	DHX40	89 kDa	4	1	4	6	2	4	0	0	0	0	0	0
Putative ATP-dependent RNA helicase DHX57 OS=Homo sapiens OX=9606 GN=DHX57 PE=1 SV=2	Q6P158	DHX57	156 kDa	2	6	3	8	9	6	5	2	2	1	4	3
ATP-dependent RNA helicase DHX8 OS=Homo sapiens OX=9606 GN=DHX8 PE=1 SV=1	Q14562	DHX8	139 kDa	5	7	10	4	2	7	0	0	0	2	1	5
ATP-dependent RNA helicase A OS=Homo sapiens OX=9606 GN=DHX9 PE=1 SV=4	Q08211	DHX9	141 kDa	52	50	49	58	57	60	51	48	51	44	47	42
Protein diaphanous homolog 1 OS=Homo sapiens OX=9606 GN=DIAPH1 PE=1 SV=2	O60610	DIAPH1	141 kDa	4	4	2	5	1	2	6	1	2	2	2	7
Protein diaphanous homolog 3 OS=Homo sapiens OX=9606 GN=DIAPH3 PE=1 SV=4	Q9NSV4	DIAPH3	137 kDa	5	5	1	0	0	0	2	4	5	0	0	0
Death-inducer obliterator 1 OS=Homo sapiens OX=9606 GN=DIDO1 PE=1 SV=5	Q9BTC0	DIDO1	244 kDa	5	4	1	3	2	7	3	2	5	5	1	3
Digestive organ expansion factor homolog OS=Homo sapiens OX=9606 GN=DIEXF PE=1 SV=2	Q68CQ4	DIEXF	87 kDa	3	5	5	7	10	11	5	7	3	5	3	5
Probable dimethyladenosine transferase OS=Homo sapiens OX=9606 GN=DIMT1 PE=1 SV=1	Q9UNQ2	DIMT1	35 kDa	7	9	10	13	14	10	9	10	12	17	13	16
Exosome complex exonuclease RRP44 OS=Homo sapiens OX=9606 GN=DIS3 PE=1 SV=2	Q9Y2L1	DIS3	109 kDa	12	15	17	7	10	10	13	10	15	7	10	9
H/ACA ribonucleoprotein complex subunit DKC1 OS=Homo sapiens OX=9606 GN=DKC1 PE=1 SV=3	O60832	DKC1	58 kDa	107	106	108	136	138	141	126	131	127	122	122	121
Dihydrolipoyllysine-residue acetyltransferase component of pyruvate dehydrogenase complex, mitochondrial OS=Homo sapiens OX=9606 GN=DLAT PE=1 SV=3	P10515	DLAT	69 kDa	1	1	6	3	5	5	4	8	9	8	3	7
Dihydrolipoyl dehydrogenase, mitochondrial OS=Homo sapiens OX=9606 GN=DLD PE=1 SV=2	P09622	DLD	54 kDa	2	3	6	4	4	3	6	4	2	5	6	4
Disks large-associated protein 5 OS=Homo sapiens OX=9606 GN=DLGAP5 PE=1 SV=2	Q15398	DLGAP5	95 kDa	6	2	4	0	0	0	6	2	5	0	0	0
Dynein assembly factor 5, axonemal OS=Homo sapiens OX=9606 GN=DNAAF5 PE=1 SV=4	Q86Y56	DNAAF5	94 kDa	1	5	3	4	7	9	4	2	1	7	5	3
DnaJ homolog subfamily A member 1 OS=Homo sapiens OX=9606 GN=DNAJA1 PE=1 SV=2	P31689	DNAJA1	45 kDa	11	13	11	12	10	8	14	9	10	15	13	14
DnaJ homolog subfamily A member 2 OS=Homo sapiens OX=9606 GN=DNAJA2 PE=1 SV=1	O60884	DNAJA2	46 kDa	4	6	8	10	9	7	10	8	6	8	6	11
DnaJ homolog subfamily A member 3, mitochondrial OS=Homo sapiens OX=9606 GN=DNAJA3 PE=1 SV=2	Q96EY1	DNAJA3	52 kDa	4	2	6	2	7	6	7	3	2	5	1	2
DnaJ homolog subfamily B member 1 OS=Homo sapiens OX=9606 GN=DNAJB1 PE=1 SV=4	P25685	DNAJB1	38 kDa	3	2	3	0	0	0	0	0	0	0	0	0
DnaJ homolog subfamily B member 6 OS=Homo sapiens OX=9606 GN=DNAJB6 PE=1 SV=2	O75190	DNAJB6	36 kDa	6	6	9	10	6	8	6	9	9	3	6	8
DnaJ homolog subfamily C member 10 OS=Homo sapiens OX=9606 GN=DNAJC10 PE=1 SV=2	Q8IXB1	DNAJC10	91 kDa	4	3	3	7	3	7	3	3	1	4	5	6
DnaJ homolog subfamily C member 11 OS=Homo sapiens OX=9606 GN=DNAJC11 PE=1 SV=2	Q9NVH1	DNAJC11	63 kDa	2	6	2	8	4	7	4	8	9	3	5	1
DnaJ homolog subfamily C member 13 OS=Homo sapiens OX=9606 GN=DNAJC13 PE=1 SV=5	O75165	DNAJC13	254 kDa	3	1	5	6	5	3	4	6	8	1	2	5
DnaJ homolog subfamily C member 16 OS=Homo sapiens OX=9606 GN=DNAJC16 PE=2 SV=3	Q9Y2G8	DNAJC16	91 kDa	6	6	2	7	2	4	4	2	7	2	2	5
DnaJ homolog subfamily C member 9 OS=Homo sapiens OX=9606 GN=DNAJC9 PE=1 SV=1	Q8WXX5	DNAJC9	30 kDa	10	13	13	9	8	10	10	7	10	4	2	6
Dynamin-1-like protein OS=Homo sapiens OX=9606 GN=DNM1L PE=1 SV=2	O00429	DNM1L	82 kDa	3	3	5	4	6	8	6	6	2	13	12	16
Dynamin-2 OS=Homo sapiens OX=9606 GN=DNM2 PE=1 SV=2	P50570	DNM2	98 kDa	14	13	9	9	11	8	10	9	13	11	14	9
DNA (cytosine-5)-methyltransferase 1 OS=Homo sapiens OX=9606 GN=DNMT1 PE=1 SV=2	P26358	DNMT1	183 kDa	16	14	12	14	10	15	13	11	13	14	14	18
Deoxynucleotidyltransferase terminal-interacting protein 2 OS=Homo sapiens OX=9606 GN=DNTTIP2 PE=1 SV=2	Q5QJE6	DNTTIP2	84 kDa	4	5	3	3	8	3	4	5	8	2	2	6
Dedicator of cytokinesis protein 1 OS=Homo sapiens OX=9606 GN=DOCK1 PE=1 SV=2	Q14185	DOCK1	215 kDa	2	3	5	3	4	5	4	8	3	6	3	1
Dedicator of cytokinesis protein 10 OS=Homo sapiens OX=9606 GN=DOCK10 PE=1 SV=3	Q96BY6	DOCK10	250 kDa	7	2	6	10	6	9	4	4	3	1	3	4
Dedicator of cytokinesis protein 11 OS=Homo sapiens OX=9606 GN=DOCK11 PE=1 SV=2	Q5JSL3	DOCK11	238 kDa	6	2	4	11	14	12	9	7	9	9	9	10
Dedicator of cytokinesis protein 4 OS=Homo sapiens OX=9606 GN=DOCK4 PE=1 SV=3	Q8N1I0	DOCK4	225 kDa	2	4	1	5	1	4	1	5	4	2	3	2
Dolichol-phosphate mannosyltransferase subunit 1 OS=Homo sapiens OX=9606 GN=DPM1 PE=1 SV=1	O60762	DPM1	30 kDa	7	2	6	5	7	2	3	2	4	8	5	6
Probable C-mannosyltransferase DPY19L1 OS=Homo sapiens OX=9606 GN=DPY19L1 PE=2 SV=1	Q2PZI1	DPY19L1	77 kDa	5	8	4	6	6	1	2	5	5	0	0	0
Dihydropyrimidinase-related protein 3 OS=Homo sapiens OX=9606 GN=DPYSL3 PE=1 SV=1	Q14195	DPYSL3	62 kDa	4	4	6	3	2	7	7	2	3	11	6	8
Developmentally-regulated GTP-binding protein 1 OS=Homo sapiens OX=9606 GN=DRG1 PE=1 SV=1	Q9Y295	DRG1	41 kDa	11	12	8	9	10	7	7	10	9	5	7	9
Developmentally-regulated GTP-binding protein 2 OS=Homo sapiens OX=9606 GN=DRG2 PE=1 SV=1	P55039	DRG2	41 kDa	5	5	7	7	11	9	10	7	9	3	2	7
Ribonuclease 3 OS=Homo sapiens OX=9606 GN=DROSHA PE=1 SV=2	Q9NRR4	DROSHA	159 kDa	0	0	0	3	2	5	1	3	5	0	0	0
Dystonin OS=Homo sapiens OX=9606 GN=DST PE=1 SV=4	Q03001	DST	861 kDa	3	2	1	1	6	3	4	1	1	2	3	7
Destrin OS=Homo sapiens OX=9606 GN=DSTN PE=1 SV=3	P60981	DSTN	19 kDa	10	13	11	9	13	12	18	19	20	13	15	12
D-aminoacyl-tRNA deacylase 1 OS=Homo sapiens OX=9606 GN=DTD1 PE=1 SV=2	Q8TEA8	DTD1	23 kDa	8	6	8	6	3	1	3	7	5	3	8	5
Denticleless protein homolog OS=Homo sapiens OX=9606 GN=DTL PE=1 SV=3	Q9NZJ0	DTL	79 kDa	2	3	6	5	4	1	2	4	5	0	0	0
Thymidylate kinase OS=Homo sapiens OX=9606 GN=DTYMK PE=1 SV=4	P23919	DTYMK	24 kDa	7	4	8	5	7	3	4	7	5	7	7	10
RNA/RNP complex-1-interacting phosphatase OS=Homo sapiens OX=9606 GN=DUSP11 PE=1 SV=2	O75319	DUSP11	44 kDa	7	4	2	6	3	8	6	2	6	2	6	1
Deoxyuridine 5'-triphosphate nucleotidohydrolase, mitochondrial OS=Homo sapiens OX=9606 GN=DUT PE=1 SV=4	P33316	DUT	27 kDa	7	6	2	5	6	3	1	4	5	0	0	0
Segment polarity protein dishevelled homolog DVL-2 OS=Homo sapiens OX=9606 GN=DVL2 PE=1 SV=1	O14641	DVL2	79 kDa	6	3	7	0	0	0	0	0	0	0	0	0
Dymeclin OS=Homo sapiens OX=9606 GN=DYM PE=1 SV=1	Q7RTS9	DYM	76 kDa	1	2	5	2	6	3	3	1	1	0	0	0
Cytoplasmic dynein 1 heavy chain 1 OS=Homo sapiens OX=9606 GN=DYNC1H1 PE=1 SV=5	Q14204	DYNC1H1	532 kDa	91	87	89	103	104	102	90	87	87	65	67	66
Cytoplasmic dynein 1 intermediate chain 2 OS=Homo sapiens OX=9606 GN=DYNC1I2 PE=1 SV=3	Q13409	DYNC1I2	71 kDa	2	6	4	0	0	0	0	0	0	0	0	0
Cytoplasmic dynein 1 light intermediate chain 1 OS=Homo sapiens OX=9606 GN=DYNC1LI1 PE=1 SV=3	Q9Y6G9	DYNC1LI1	57 kDa	2	7	6	1	3	4	3	6	2	6	5	4
Cytoplasmic dynein 1 light intermediate chain 2 OS=Homo sapiens OX=9606 GN=DYNC1LI2 PE=1 SV=1	O43237	DYNC1LI2	54 kDa	10	6	7	2	3	6	5	4	6	4	6	7
Dynein light chain 1, cytoplasmic OS=Homo sapiens OX=9606 GN=DYNLL1 PE=1 SV=1	P63167	DYNLL1	10 kDa	14	11	15	10	6	10	8	6	7	9	4	6
Probable glutamate--tRNA ligase, mitochondrial OS=Homo sapiens OX=9606 GN=EARS2 PE=1 SV=2	Q5JPH6	EARS2	59 kDa	2	6	3	2	6	7	5	1	4	7	4	5
Probable rRNA-processing protein EBP2 OS=Homo sapiens OX=9606 GN=EBNA1BP2 PE=1 SV=2	Q99848	EBNA1BP2	35 kDa	73	69	71	73	75	74	99	96	95	45	42	41
3-beta-hydroxysteroid-Delta(8),Delta(7)-isomerase OS=Homo sapiens OX=9606 GN=EBP PE=1 SV=3	Q15125	EBP	26 kDa	0	0	0	2	5	3	5	1	4	0	0	0
Ethylmalonyl-CoA decarboxylase OS=Homo sapiens OX=9606 GN=ECHDC1 PE=1 SV=2	Q9NTX5	ECHDC1	34 kDa	2	7	3	3	6	8	5	2	6	3	5	2
Enoyl-CoA delta isomerase 2, mitochondrial OS=Homo sapiens OX=9606 GN=ECI2 PE=1 SV=4	O75521	ECI2	44 kDa	4	4	1	0	0	0	0	0	0	4	2	5
Proteasome adapter and scaffold protein ECM29 OS=Homo sapiens OX=9606 GN=ECPAS PE=1 SV=2	Q5VYK3	ECPAS	204 kDa	12	8	8	10	14	12	10	7	9	7	9	4
Evolutionarily conserved signaling intermediate in Toll pathway, mitochondrial OS=Homo sapiens OX=9606 GN=ECSIT PE=1 SV=1	Q9BQ95	ECSIT	49 kDa	3	5	1	0	0	0	0	0	0	6	3	2
EGF-like repeat and discoidin I-like domain-containing protein 3 OS=Homo sapiens OX=9606 GN=EDIL3 PE=1 SV=1	O43854	EDIL3	54 kDa	9	12	11	0	0	0	4	2	7	5	5	4
Early endosome antigen 1 OS=Homo sapiens OX=9606 GN=EEA1 PE=1 SV=2	Q15075	EEA1	162 kDa	0	0	0	0	0	0	2	4	4	3	4	5
Polycomb protein EED OS=Homo sapiens OX=9606 GN=EED PE=1 SV=2	O75530	EED	50 kDa	4	8	3	0	0	0	3	5	5	0	0	0
Elongation factor 1-alpha 1 OS=Homo sapiens OX=9606 GN=EEF1A1 PE=1 SV=1	P68104	EEF1A1	50 kDa	73	75	74	57	58	61	71	67	71	70	69	72
Elongation factor 1-alpha 2 OS=Homo sapiens OX=9606 GN=EEF1A2 PE=1 SV=1	Q05639	EEF1A2	50 kDa	0	0	0	42	38	40	48	48	50	40	41	45
Elongation factor 1-delta OS=Homo sapiens OX=9606 GN=EEF1D PE=1 SV=5	P29692	EEF1D	31 kDa	5	5	2	0	0	0	0	0	0	6	2	7
Eukaryotic translation elongation factor 1 epsilon-1 OS=Homo sapiens OX=9606 GN=EEF1E1 PE=1 SV=1	O43324	EEF1E1	20 kDa	2	4	1	2	3	4	1	3	4	1	5	6
Elongation factor 1-gamma OS=Homo sapiens OX=9606 GN=EEF1G PE=1 SV=3	P26641	EEF1G	50 kDa	19	16	17	29	29	24	27	22	23	22	18	21
Elongation factor 2 OS=Homo sapiens OX=9606 GN=EEF2 PE=1 SV=4	P13639	EEF2	95 kDa	38	34	36	35	31	35	43	42	43	50	46	45
Selenocysteine-specific elongation factor OS=Homo sapiens OX=9606 GN=EEFSEC PE=1 SV=4	P57772	EEFSEC	65 kDa	3	1	6	2	5	5	3	3	5	5	5	2
EF-hand domain-containing protein D2 OS=Homo sapiens OX=9606 GN=EFHD2 PE=1 SV=1	Q96C19	EFHD2	27 kDa	39	35	39	57	62	58	47	46	45	69	70	68
Protein EFR3 homolog A OS=Homo sapiens OX=9606 GN=EFR3A PE=1 SV=2	Q14156	EFR3A	93 kDa	0	0	0	6	2	2	7	2	7	2	1	5
116 kDa U5 small nuclear ribonucleoprotein component OS=Homo sapiens OX=9606 GN=EFTUD2 PE=1 SV=1	Q15029	EFTUD2	109 kDa	16	15	18	11	13	15	19	21	18	21	19	20
Epidermal growth factor receptor OS=Homo sapiens OX=9606 GN=EGFR PE=1 SV=2	P00533	EGFR	134 kDa	13	17	14	21	22	23	23	24	25	24	24	21
EH domain-containing protein 1 OS=Homo sapiens OX=9606 GN=EHD1 PE=1 SV=2	Q9H4M9	EHD1	61 kDa	5	4	7	4	3	7	6	3	8	7	4	6
EH domain-containing protein 2 OS=Homo sapiens OX=9606 GN=EHD2 PE=1 SV=2	Q9NZN4	EHD2	61 kDa	5	5	2	9	4	7	4	5	5	5	5	4
EH domain-containing protein 4 OS=Homo sapiens OX=9606 GN=EHD4 PE=1 SV=1	Q9H223	EHD4	61 kDa	10	5	7	10	10	7	4	8	5	9	6	9
Etoposide-induced protein 2.4 homolog OS=Homo sapiens OX=9606 GN=EI24 PE=1 SV=4	O14681	EI24	39 kDa	0	0	0	5	3	6	6	6	1	0	0	0
Eukaryotic translation initiation factor 1A, X-chromosomal OS=Homo sapiens OX=9606 GN=EIF1AX PE=1 SV=2	P47813	EIF1AX	16 kDa	5	5	8	4	5	6	3	6	4	4	6	6
Eukaryotic translation initiation factor 2A OS=Homo sapiens OX=9606 GN=EIF2A PE=1 SV=3	Q9BY44	EIF2A	65 kDa	8	11	12	3	5	2	9	10	7	2	7	5
Interferon-induced, double-stranded RNA-activated protein kinase OS=Homo sapiens OX=9606 GN=EIF2AK2 PE=1 SV=2	P19525	EIF2AK2	62 kDa	8	6	8	10	13	10	11	11	9	4	6	6
Translation initiation factor eIF-2B subunit alpha OS=Homo sapiens OX=9606 GN=EIF2B1 PE=1 SV=1	Q14232	EIF2B1	34 kDa	6	9	8	11	14	13	11	8	9	14	14	12
Translation initiation factor eIF-2B subunit beta OS=Homo sapiens OX=9606 GN=EIF2B2 PE=1 SV=3	P49770	EIF2B2	39 kDa	6	1	6	7	3	8	4	2	5	5	3	2
Translation initiation factor eIF-2B subunit gamma OS=Homo sapiens OX=9606 GN=EIF2B3 PE=1 SV=1	Q9NR50	EIF2B3	50 kDa	7	2	7	1	5	1	5	1	4	3	3	2
Translation initiation factor eIF-2B subunit delta OS=Homo sapiens OX=9606 GN=EIF2B4 PE=1 SV=2	Q9UI10	EIF2B4	58 kDa	37	34	34	44	43	39	54	49	51	39	40	37
Eukaryotic translation initiation factor 2D OS=Homo sapiens OX=9606 GN=EIF2D PE=1 SV=3	P41214	EIF2D	65 kDa	7	3	2	1	2	2	1	6	3	0	0	0
Eukaryotic translation initiation factor 2 subunit 1 OS=Homo sapiens OX=9606 GN=EIF2S1 PE=1 SV=3	P05198	EIF2S1	36 kDa	12	15	13	14	13	17	17	14	18	26	25	28
Eukaryotic translation initiation factor 2 subunit 2 OS=Homo sapiens OX=9606 GN=EIF2S2 PE=1 SV=2	P20042	EIF2S2	38 kDa	45	45	41	33	35	33	37	38	33	34	38	36
Eukaryotic translation initiation factor 2 subunit 3 OS=Homo sapiens OX=9606 GN=EIF2S3 PE=1 SV=3	P41091	EIF2S3	51 kDa	22	23	25	22	21	25	19	21	23	26	28	29
Eukaryotic translation initiation factor 3 subunit A OS=Homo sapiens OX=9606 GN=EIF3A PE=1 SV=1	Q14152	EIF3A	167 kDa	23	26	22	34	34	33	30	27	28	22	20	19
Eukaryotic translation initiation factor 3 subunit B OS=Homo sapiens OX=9606 GN=EIF3B PE=1 SV=3	P55884	EIF3B	92 kDa	15	14	16	20	21	19	13	13	10	21	20	19
Eukaryotic translation initiation factor 3 subunit C OS=Homo sapiens OX=9606 GN=EIF3C PE=1 SV=1	Q99613	EIF3C	105 kDa	26	27	27	53	48	49	41	38	36	45	42	42
Eukaryotic translation initiation factor 3 subunit D OS=Homo sapiens OX=9606 GN=EIF3D PE=1 SV=1	O15371	EIF3D	64 kDa	15	11	13	3	6	6	5	4	8	6	10	8
Eukaryotic translation initiation factor 3 subunit E OS=Homo sapiens OX=9606 GN=EIF3E PE=1 SV=1	P60228	EIF3E	52 kDa	12	12	10	12	7	10	12	9	13	6	6	8
Eukaryotic translation initiation factor 3 subunit F OS=Homo sapiens OX=9606 GN=EIF3F PE=1 SV=1	O00303	EIF3F	38 kDa	11	7	6	10	8	9	6	11	11	13	9	10
Eukaryotic translation initiation factor 3 subunit G OS=Homo sapiens OX=9606 GN=EIF3G PE=1 SV=2	O75821	EIF3G	36 kDa	3	5	6	10	8	6	5	4	6	3	7	7
Eukaryotic translation initiation factor 3 subunit I OS=Homo sapiens OX=9606 GN=EIF3I PE=1 SV=1	Q13347	EIF3I	37 kDa	6	7	9	10	11	6	8	4	5	10	7	10
Eukaryotic translation initiation factor 3 subunit L OS=Homo sapiens OX=9606 GN=EIF3L PE=1 SV=1	Q9Y262	EIF3L	67 kDa	11	12	12	16	15	19	12	11	15	14	11	13
Eukaryotic translation initiation factor 3 subunit M OS=Homo sapiens OX=9606 GN=EIF3M PE=1 SV=1	Q7L2H7	EIF3M	43 kDa	5	1	3	6	7	11	4	5	4	5	2	4
Eukaryotic initiation factor 4A-I OS=Homo sapiens OX=9606 GN=EIF4A1 PE=1 SV=1	P60842	EIF4A1	46 kDa	42	44	44	32	31	36	31	34	34	34	38	37
Eukaryotic initiation factor 4A-III OS=Homo sapiens OX=9606 GN=EIF4A3 PE=1 SV=4	P38919	EIF4A3	47 kDa	20	25	24	16	20	20	17	12	13	19	17	16
Eukaryotic translation initiation factor 4 gamma 1 OS=Homo sapiens OX=9606 GN=EIF4G1 PE=1 SV=4	Q04637	EIF4G1	175 kDa	4	3	2	3	7	7	3	6	2	10	11	7
Eukaryotic translation initiation factor 4 gamma 2 OS=Homo sapiens OX=9606 GN=EIF4G2 PE=1 SV=1	P78344	EIF4G2	102 kDa	7	6	9	12	11	8	7	4	3	7	10	6
Eukaryotic translation initiation factor 5A-1 OS=Homo sapiens OX=9606 GN=EIF5A PE=1 SV=2	P63241	EIF5A	17 kDa	4	8	9	3	4	5	1	4	4	1	4	4
Eukaryotic translation initiation factor 5B OS=Homo sapiens OX=9606 GN=EIF5B PE=1 SV=4	O60841	EIF5B	139 kDa	225	222	223	246	249	245	230	231	231	207	208	205
Eukaryotic translation initiation factor 6 OS=Homo sapiens OX=9606 GN=EIF6 PE=1 SV=1	P56537	EIF6	27 kDa	2	2	7	8	5	4	7	9	4	3	8	6
ELAV-like protein 1 OS=Homo sapiens OX=9606 GN=ELAVL1 PE=1 SV=2	Q15717	ELAVL1	36 kDa	11	10	11	14	11	15	13	15	11	16	14	12
Engulfment and cell motility protein 2 OS=Homo sapiens OX=9606 GN=ELMO2 PE=1 SV=2	Q96JJ3	ELMO2	83 kDa	7	3	3	9	6	7	6	6	3	0	0	0
Elongin-A OS=Homo sapiens OX=9606 GN=ELOA PE=1 SV=2	Q14241	ELOA	90 kDa	12	8	11	12	9	9	6	8	8	7	8	6
Elongin-B OS=Homo sapiens OX=9606 GN=ELOB PE=1 SV=1	Q15370	ELOB	13 kDa	3	3	1	7	3	7	3	4	6	5	3	3
Elongin-C OS=Homo sapiens OX=9606 GN=ELOC PE=1 SV=1	Q15369	ELOC	12 kDa	3	6	4	6	5	2	5	4	2	4	8	4
Elongation of very long chain fatty acids protein 5 OS=Homo sapiens OX=9606 GN=ELOVL5 PE=1 SV=1	Q9NYP7	ELOVL5	35 kDa	3	5	2	2	4	6	2	6	5	0	0	0
Elongator complex protein 1 OS=Homo sapiens OX=9606 GN=ELP1 PE=1 SV=3	O95163	ELP1	150 kDa	0	0	0	5	1	3	1	5	3	2	2	4
Elongator complex protein 3 OS=Homo sapiens OX=9606 GN=ELP3 PE=1 SV=2	Q9H9T3	ELP3	62 kDa	0	0	0	0	0	0	2	3	1	4	2	7
ER membrane protein complex subunit 8 OS=Homo sapiens OX=9606 GN=EMC8 PE=1 SV=1	O43402	EMC8	24 kDa	3	1	2	2	3	4	2	4	4	3	1	3
Emerin OS=Homo sapiens OX=9606 GN=EMD PE=1 SV=1	P50402	EMD	29 kDa	2	6	3	6	8	4	3	6	5	6	7	4
Alpha-enolase OS=Homo sapiens OX=9606 GN=ENO1 PE=1 SV=2	P06733	ENO1	47 kDa	48	50	48	46	47	45	36	40	40	62	63	63
Band 4.1-like protein 2 OS=Homo sapiens OX=9606 GN=EPB41L2 PE=1 SV=1	O43491	EPB41L2	113 kDa	7	6	8	0	0	0	4	8	5	6	4	4
Ectopic P granules protein 5 homolog OS=Homo sapiens OX=9606 GN=EPG5 PE=1 SV=2	Q9HCE0	EPG5	292 kDa	3	2	6	0	0	0	4	5	1	0	0	0
Ephrin type-A receptor 2 OS=Homo sapiens OX=9606 GN=EPHA2 PE=1 SV=2	P29317	EPHA2	108 kDa	4	1	2	3	5	1	3	2	6	3	7	8
Bifunctional glutamate/proline--tRNA ligase OS=Homo sapiens OX=9606 GN=EPRS PE=1 SV=5	P07814	EPRS	171 kDa	58	57	59	70	69	67	62	64	63	34	38	39
Endoplasmic reticulum aminopeptidase 1 OS=Homo sapiens OX=9606 GN=ERAP1 PE=1 SV=3	Q9NZ08	ERAP1	107 kDa	4	4	3	3	3	6	4	3	2	4	5	5
General transcription and DNA repair factor IIH helicase subunit XPB OS=Homo sapiens OX=9606 GN=ERCC3 PE=1 SV=1	P19447	ERCC3	89 kDa	8	13	11	8	12	8	10	10	12	11	16	12
DNA excision repair protein ERCC-6 OS=Homo sapiens OX=9606 GN=ERCC6 PE=1 SV=1	Q03468	ERCC6	168 kDa	0	0	0	6	4	2	1	6	5	0	0	0
DNA excision repair protein ERCC-6-like OS=Homo sapiens OX=9606 GN=ERCC6L PE=1 SV=1	Q2NKX8	ERCC6L	141 kDa	3	2	5	3	6	1	6	4	2	5	4	2
Endoplasmic reticulum-Golgi intermediate compartment protein 1 OS=Homo sapiens OX=9606 GN=ERGIC1 PE=1 SV=1	Q969X5	ERGIC1	33 kDa	2	1	3	2	3	2	5	4	6	3	6	6
Endoplasmic reticulum-Golgi intermediate compartment protein 2 OS=Homo sapiens OX=9606 GN=ERGIC2 PE=1 SV=2	Q96RQ1	ERGIC2	43 kDa	2	4	4	4	2	1	1	5	6	2	1	6
Erlin-1 OS=Homo sapiens OX=9606 GN=ERLIN1 PE=1 SV=2	O75477	ERLIN1	39 kDa	11	8	7	0	0	0	7	10	9	4	8	5
Erlin-2 OS=Homo sapiens OX=9606 GN=ERLIN2 PE=1 SV=1	O94905	ERLIN2	38 kDa	8	11	6	13	10	9	7	6	11	4	3	3
ESF1 homolog OS=Homo sapiens OX=9606 GN=ESF1 PE=1 SV=1	Q9H501	ESF1	99 kDa	7	3	8	4	7	8	6	4	2	8	3	7
Extended synaptotagmin-1 OS=Homo sapiens OX=9606 GN=ESYT1 PE=1 SV=1	Q9BSJ8	ESYT1	123 kDa	8	3	6	7	3	6	5	5	3	6	7	5
Extended synaptotagmin-2 OS=Homo sapiens OX=9606 GN=ESYT2 PE=1 SV=1	A0FGR8	ESYT2	102 kDa	4	8	5	7	3	6	6	9	9	7	6	10
Eukaryotic peptide chain release factor subunit 1 OS=Homo sapiens OX=9606 GN=ETF1 PE=1 SV=3	P62495	ETF1	49 kDa	17	19	15	18	15	19	12	12	13	9	10	12
Electron transfer flavoprotein subunit beta OS=Homo sapiens OX=9606 GN=ETFB PE=1 SV=3	P38117	ETFB	28 kDa	1	4	4	5	1	2	3	1	3	4	5	8
EVI5-like protein OS=Homo sapiens OX=9606 GN=EVI5L PE=1 SV=1	Q96CN4	EVI5L	91 kDa	1	3	2	3	1	5	4	2	2	0	0	0
RNA-binding protein EWS OS=Homo sapiens OX=9606 GN=EWSR1 PE=1 SV=1	Q01844	EWSR1	68 kDa	0	0	0	2	5	3	4	1	3	9	4	6
Exocyst complex component 1 OS=Homo sapiens OX=9606 GN=EXOC1 PE=1 SV=4	Q9NV70	EXOC1	102 kDa	7	11	7	6	8	10	12	14	10	10	12	8
Exocyst complex component 2 OS=Homo sapiens OX=9606 GN=EXOC2 PE=1 SV=1	Q96KP1	EXOC2	104 kDa	3	4	2	2	5	3	4	6	2	6	4	6
Exocyst complex component 3 OS=Homo sapiens OX=9606 GN=EXOC3 PE=1 SV=3	O60645	EXOC3	86 kDa	0	0	0	0	0	0	0	0	0	4	7	5
Exocyst complex component 4 OS=Homo sapiens OX=9606 GN=EXOC4 PE=1 SV=1	Q96A65	EXOC4	111 kDa	4	4	8	5	2	3	6	1	4	7	5	4
Exocyst complex component 7 OS=Homo sapiens OX=9606 GN=EXOC7 PE=1 SV=3	Q9UPT5	EXOC7	83 kDa	4	3	7	6	3	4	2	4	3	6	6	2
Exosome component 10 OS=Homo sapiens OX=9606 GN=EXOSC10 PE=1 SV=2	Q01780	EXOSC10	101 kDa	5	3	5	3	3	5	3	6	6	3	2	7
Histone-lysine N-methyltransferase EZH2 OS=Homo sapiens OX=9606 GN=EZH2 PE=1 SV=2	Q15910	EZH2	85 kDa	2	4	7	1	4	2	0	0	0	0	0	0
Ezrin OS=Homo sapiens OX=9606 GN=EZR PE=1 SV=4	P15311	EZR	69 kDa	14	13	10	15	11	15	16	14	16	12	11	13
Acyl-CoA (8-3)-desaturase OS=Homo sapiens OX=9606 GN=FADS1 PE=1 SV=3	O60427	FADS1	52 kDa	5	1	5	6	6	4	4	1	5	5	2	2
Acyl-CoA 6-desaturase OS=Homo sapiens OX=9606 GN=FADS2 PE=1 SV=1	O95864	FADS2	52 kDa	0	0	0	5	1	6	0	0	0	5	3	2
FAS-associated factor 2 OS=Homo sapiens OX=9606 GN=FAF2 PE=1 SV=2	Q96CS3	FAF2	53 kDa	4	4	1	5	4	1	2	6	2	1	1	4
Protein FAM111A OS=Homo sapiens OX=9606 GN=FAM111A PE=1 SV=2	Q96PZ2	FAM111A	70 kDa	13	17	16	8	10	8	19	22	18	19	18	16
Protein FAM111B OS=Homo sapiens OX=9606 GN=FAM111B PE=1 SV=1	Q6SJ93	FAM111B	85 kDa	2	5	7	0	0	0	0	0	0	0	0	0
Constitutive coactivator of PPAR-gamma-like protein 1 OS=Homo sapiens OX=9606 GN=FAM120A PE=1 SV=2	Q9NZB2	FAM120A	122 kDa	14	17	19	24	26	24	25	23	27	22	18	18
Constitutive coactivator of PPAR-gamma-like protein 2 OS=Homo sapiens OX=9606 GN=FAM120C PE=1 SV=3	Q9NX05	FAM120C	121 kDa	4	2	3	2	3	4	8	6	3	5	7	3
Protein FAM133B OS=Homo sapiens OX=9606 GN=FAM133B PE=1 SV=1	Q5BKY9	FAM133B	28 kDa	11	14	10	10	6	6	4	8	5	14	16	16
Protein FAM32A OS=Homo sapiens OX=9606 GN=FAM32A PE=1 SV=2	Q9Y421	FAM32A	13 kDa	0	0	0	0	0	0	3	6	2	5	2	3
Protein FAM50A OS=Homo sapiens OX=9606 GN=FAM50A PE=1 SV=2	Q14320	FAM50A	40 kDa	0	0	0	0	0	0	2	3	4	1	4	3
Protein FAM76B OS=Homo sapiens OX=9606 GN=FAM76B PE=1 SV=3	Q5HYJ3	FAM76B	39 kDa	0	0	0	0	0	0	7	4	2	0	0	0
Fanconi anemia group D2 protein OS=Homo sapiens OX=9606 GN=FANCD2 PE=1 SV=2	Q9BXW9	FANCD2	164 kDa	1	5	4	2	2	6	4	2	4	5	1	3
Fanconi anemia group I protein OS=Homo sapiens OX=9606 GN=FANCI PE=1 SV=4	Q9NVI1	FANCI	149 kDa	5	2	5	3	8	6	9	6	10	7	4	3
Fatty acyl-CoA reductase 1 OS=Homo sapiens OX=9606 GN=FAR1 PE=1 SV=1	Q8WVX9	FAR1	59 kDa	0	0	0	3	5	1	5	6	1	2	5	3
Phenylalanine--tRNA ligase, mitochondrial OS=Homo sapiens OX=9606 GN=FARS2 PE=1 SV=1	O95363	FARS2	52 kDa	2	3	1	5	4	1	3	2	3	1	2	5
Phenylalanine--tRNA ligase alpha subunit OS=Homo sapiens OX=9606 GN=FARSA PE=1 SV=3	Q9Y285	FARSA	58 kDa	7	2	4	5	4	3	6	4	1	4	1	2
Phenylalanine--tRNA ligase beta subunit OS=Homo sapiens OX=9606 GN=FARSB PE=1 SV=3	Q9NSD9	FARSB	66 kDa	9	6	4	12	14	14	11	10	9	11	13	14
Fatty acid synthase OS=Homo sapiens OX=9606 GN=FASN PE=1 SV=3	P49327	FASN	273 kDa	17	14	14	34	31	35	20	21	18	42	39	40
FAST kinase domain-containing protein 2, mitochondrial OS=Homo sapiens OX=9606 GN=FASTKD2 PE=1 SV=1	Q9NYY8	FASTKD2	81 kDa	3	5	2	4	3	5	3	3	6	6	6	2
FAST kinase domain-containing protein 5, mitochondrial OS=Homo sapiens OX=9606 GN=FASTKD5 PE=1 SV=1	Q7L8L6	FASTKD5	87 kDa	7	3	6	7	11	6	9	4	7	4	4	5
40S ribosomal protein S30 OS=Homo sapiens OX=9606 GN=FAU PE=1 SV=1	P62861	FAU	7 kDa	14	16	12	23	21	24	19	20	17	14	19	17
rRNA 2'-O-methyltransferase fibrillarin OS=Homo sapiens OX=9606 GN=FBL PE=1 SV=2	P22087	FBL	34 kDa	32	30	33	41	37	41	37	32	35	28	26	25
F-box/LRR-repeat protein 18 OS=Homo sapiens OX=9606 GN=FBXL18 PE=1 SV=2	Q96ME1	FBXL18	88 kDa	4	9	7	7	4	8	3	4	5	3	4	4
F-box only protein 28 OS=Homo sapiens OX=9606 GN=FBXO28 PE=1 SV=1	Q9NVF7	FBXO28	41 kDa	2	7	5	4	5	1	0	0	0	0	0	0
F-box only protein 7 OS=Homo sapiens OX=9606 GN=FBXO7 PE=1 SV=1	Q9Y3I1	FBXO7	59 kDa	2	5	6	2	5	2	5	6	2	5	3	6
rRNA-processing protein FCF1 homolog OS=Homo sapiens OX=9606 GN=FCF1 PE=2 SV=1	Q9Y324	FCF1	23 kDa	2	6	2	1	3	2	5	1	6	6	6	2
Ferrochelatase, mitochondrial OS=Homo sapiens OX=9606 GN=FECH PE=1 SV=2	P22830	FECH	48 kDa	2	7	6	3	4	1	0	0	0	4	1	3
Flap endonuclease 1 OS=Homo sapiens OX=9606 GN=FEN1 PE=1 SV=1	P39748	FEN1	43 kDa	6	7	8	5	8	4	7	12	9	6	4	7
Fermitin family homolog 2 OS=Homo sapiens OX=9606 GN=FERMT2 PE=1 SV=1	Q96AC1	FERMT2	78 kDa	5	6	4	5	2	1	2	4	3	2	4	1
Fibroblast growth factor 2 OS=Homo sapiens OX=9606 GN=FGF2 PE=1 SV=3	P09038	FGF2	31 kDa	5	3	6	7	6	2	4	4	5	6	10	11
Fumarate hydratase, mitochondrial OS=Homo sapiens OX=9606 GN=FH PE=1 SV=3	P07954	FH	55 kDa	5	6	8	0	0	0	1	4	3	6	2	6
Four and a half LIM domains protein 1 OS=Homo sapiens OX=9606 GN=FHL1 PE=1 SV=4	Q13642	FHL1	36 kDa	0	0	0	0	0	0	6	7	2	0	0	0
Four and a half LIM domains protein 2 OS=Homo sapiens OX=9606 GN=FHL2 PE=1 SV=3	Q14192	FHL2	32 kDa	4	4	3	4	7	8	6	10	10	5	4	4
Four and a half LIM domains protein 3 OS=Homo sapiens OX=9606 GN=FHL3 PE=1 SV=4	Q13643	FHL3	31 kDa	0	0	0	2	3	3	5	1	5	0	0	0
FH1/FH2 domain-containing protein 1 OS=Homo sapiens OX=9606 GN=FHOD1 PE=1 SV=3	Q9Y613	FHOD1	127 kDa	10	6	9	12	12	8	5	1	3	2	3	5
Acidic fibroblast growth factor intracellular-binding protein OS=Homo sapiens OX=9606 GN=FIBP PE=1 SV=3	O43427	FIBP	42 kDa	0	0	0	5	2	3	4	1	2	0	0	0
Pre-mRNA 3'-end-processing factor FIP1 OS=Homo sapiens OX=9606 GN=FIP1L1 PE=1 SV=1	Q6UN15	FIP1L1	67 kDa	13	13	12	14	11	16	12	12	15	17	15	17
Protein flightless-1 homolog OS=Homo sapiens OX=9606 GN=FLII PE=1 SV=2	Q13045	FLII	145 kDa	6	8	8	4	5	6	6	10	10	7	8	6
Filamin-A OS=Homo sapiens OX=9606 GN=FLNA PE=1 SV=4	P21333	FLNA	281 kDa	111	111	109	116	114	118	119	116	120	128	124	128
Filamin-B OS=Homo sapiens OX=9606 GN=FLNB PE=1 SV=2	O75369	FLNB	278 kDa	40	38	38	45	43	45	44	47	47	41	40	37
Flotillin-1 OS=Homo sapiens OX=9606 GN=FLOT1 PE=1 SV=3	O75955	FLOT1	47 kDa	9	11	8	10	14	12	11	9	11	6	4	3
Flotillin-2 OS=Homo sapiens OX=9606 GN=FLOT2 PE=1 SV=2	Q14254	FLOT2	47 kDa	5	1	5	4	3	6	2	4	2	0	0	0
Formin-like protein 2 OS=Homo sapiens OX=9606 GN=FMNL2 PE=1 SV=3	Q96PY5	FMNL2	123 kDa	2	3	3	6	2	3	2	1	5	7	3	3
Formin-like protein 3 OS=Homo sapiens OX=9606 GN=FMNL3 PE=1 SV=3	Q8IVF7	FMNL3	117 kDa	7	4	8	4	3	4	3	7	4	6	4	6
Fibronectin OS=Homo sapiens OX=9606 GN=FN1 PE=1 SV=4	P02751	FN1	263 kDa	24	23	21	2	6	3	19	21	18	17	17	14
Fibronectin type III domain-containing protein 3B OS=Homo sapiens OX=9606 GN=FNDC3B PE=1 SV=2	Q53EP0	FNDC3B	133 kDa	4	8	9	11	10	7	8	4	4	7	7	9
Protein FRG1 OS=Homo sapiens OX=9606 GN=FRG1 PE=1 SV=1	Q14331	FRG1	29 kDa	18	18	21	18	17	16	13	17	16	8	10	9
FERM and PDZ domain-containing protein 3 OS=Homo sapiens OX=9606 GN=FRMPD3 PE=2 SV=2	Q5JV73	FRMPD3	199 kDa	2	4	2	0	0	0	0	0	0	1	4	3
Fascin OS=Homo sapiens OX=9606 GN=FSCN1 PE=1 SV=3	Q16658	FSCN1	55 kDa	5	1	1	4	7	3	0	0	0	5	9	4
Follistatin OS=Homo sapiens OX=9606 GN=FST PE=1 SV=2	P19883	FST	38 kDa	4	1	5	0	0	0	2	5	2	0	0	0
pre-rRNA 2'-O-ribose RNA methyltransferase FTSJ3 OS=Homo sapiens OX=9606 GN=FTSJ3 PE=1 SV=2	Q8IY81	FTSJ3	97 kDa	59	58	59	50	54	51	54	52	56	55	56	56
Far upstream element-binding protein 1 OS=Homo sapiens OX=9606 GN=FUBP1 PE=1 SV=3	Q96AE4	FUBP1	68 kDa	0	0	0	0	0	0	0	0	0	4	3	5
Far upstream element-binding protein 3 OS=Homo sapiens OX=9606 GN=FUBP3 PE=1 SV=2	Q96I24	FUBP3	62 kDa	6	4	3	6	2	5	7	2	6	1	2	3
RNA-binding protein FUS OS=Homo sapiens OX=9606 GN=FUS PE=1 SV=1	P35637	FUS	53 kDa	7	12	12	6	7	7	12	9	11	12	14	13
Fragile X mental retardation syndrome-related protein 1 OS=Homo sapiens OX=9606 GN=FXR1 PE=1 SV=3	P51114	FXR1	70 kDa	2	7	3	6	7	4	2	4	5	4	7	5
Fragile X mental retardation syndrome-related protein 2 OS=Homo sapiens OX=9606 GN=FXR2 PE=1 SV=2	P51116	FXR2	74 kDa	5	3	2	6	6	4	7	2	5	2	6	6
UAP56-interacting factor OS=Homo sapiens OX=9606 GN=FYTTD1 PE=1 SV=3	Q96QD9	FYTTD1	36 kDa	4	3	4	4	9	6	5	5	3	3	5	1
Ras GTPase-activating protein-binding protein 1 OS=Homo sapiens OX=9606 GN=G3BP1 PE=1 SV=1	Q13283	G3BP1	52 kDa	4	7	9	8	5	3	3	6	6	5	7	10
Glucose-6-phosphate 1-dehydrogenase OS=Homo sapiens OX=9606 GN=G6PD PE=1 SV=4	P11413	G6PD	59 kDa	7	8	4	5	1	3	5	5	1	6	2	2
Cyclin-G-associated kinase OS=Homo sapiens OX=9606 GN=GAK PE=1 SV=2	O14976	GAK	143 kDa	1	3	2	0	0	0	4	3	2	1	6	4
Galactokinase OS=Homo sapiens OX=9606 GN=GALK1 PE=1 SV=1	P51570	GALK1	42 kDa	3	8	7	1	1	4	2	4	1	6	5	3
Polypeptide N-acetylgalactosaminyltransferase 2 OS=Homo sapiens OX=9606 GN=GALNT2 PE=1 SV=1	Q10471	GALNT2	65 kDa	5	5	1	0	0	0	0	0	0	2	5	6
Neutral alpha-glucosidase AB OS=Homo sapiens OX=9606 GN=GANAB PE=1 SV=3	Q14697	GANAB	107 kDa	5	3	3	10	12	8	2	4	4	7	9	9
Glyceraldehyde-3-phosphate dehydrogenase OS=Homo sapiens OX=9606 GN=GAPDH PE=1 SV=3	P04406	GAPDH	36 kDa	15	11	12	8	6	9	9	12	11	27	23	24
GTPase-activating protein and VPS9 domain-containing protein 1 OS=Homo sapiens OX=9606 GN=GAPVD1 PE=1 SV=2	Q14C86	GAPVD1	165 kDa	7	8	4	6	3	8	7	10	12	4	7	5
H/ACA ribonucleoprotein complex subunit 1 OS=Homo sapiens OX=9606 GN=GAR1 PE=1 SV=1	Q9NY12	GAR1	22 kDa	35	37	37	39	35	35	44	41	40	34	30	31
Glycine--tRNA ligase OS=Homo sapiens OX=9606 GN=GARS PE=1 SV=3	P41250	GARS	83 kDa	0	0	0	5	2	3	0	0	0	7	3	6
Trifunctional purine biosynthetic protein adenosine-3 OS=Homo sapiens OX=9606 GN=GART PE=1 SV=1	P22102	GART	108 kDa	8	6	7	5	4	5	8	6	7	9	8	7
GAS2-like protein 3 OS=Homo sapiens OX=9606 GN=GAS2L3 PE=1 SV=1	Q86XJ1	GAS2L3	75 kDa	7	7	3	5	9	4	4	3	8	7	7	5
Transcriptional repressor p66-alpha OS=Homo sapiens OX=9606 GN=GATAD2A PE=1 SV=1	Q86YP4	GATAD2A	68 kDa	7	11	11	9	4	8	9	10	13	10	7	5
Transcriptional repressor p66-beta OS=Homo sapiens OX=9606 GN=GATAD2B PE=1 SV=1	Q8WXI9	GATAD2B	65 kDa	11	13	9	15	15	13	16	14	13	8	9	9
Golgi-specific brefeldin A-resistance guanine nucleotide exchange factor 1 OS=Homo sapiens OX=9606 GN=GBF1 PE=1 SV=2	Q92538	GBF1	206 kDa	1	3	2	3	5	4	2	3	6	12	8	7
eIF-2-alpha kinase activator GCN1 OS=Homo sapiens OX=9606 GN=GCN1 PE=1 SV=6	Q92616	GCN1	293 kDa	24	25	25	43	39	43	28	26	25	37	35	35
Gem-associated protein 4 OS=Homo sapiens OX=9606 GN=GEMIN4 PE=1 SV=2	P57678	GEMIN4	120 kDa	7	6	6	7	10	11	6	8	7	5	6	3
Gem-associated protein 5 OS=Homo sapiens OX=9606 GN=GEMIN5 PE=1 SV=3	Q8TEQ6	GEMIN5	169 kDa	12	12	16	10	12	12	13	14	10	16	14	12
Glutamine--fructose-6-phosphate aminotransferase [isomerizing] 1 OS=Homo sapiens OX=9606 GN=GFPT1 PE=1 SV=3	Q06210	GFPT1	79 kDa	10	6	10	8	10	12	6	9	7	8	8	6
Glutamine--fructose-6-phosphate aminotransferase [isomerizing] 2 OS=Homo sapiens OX=9606 GN=GFPT2 PE=1 SV=3	O94808	GFPT2	77 kDa	5	4	6	3	5	7	7	5	4	4	7	3
Vitamin K-dependent gamma-carboxylase OS=Homo sapiens OX=9606 GN=GGCX PE=1 SV=2	P38435	GGCX	88 kDa	8	3	7	4	8	7	5	2	7	6	1	2
PDZ domain-containing protein GIPC1 OS=Homo sapiens OX=9606 GN=GIPC1 PE=1 SV=2	O14908	GIPC1	36 kDa	3	7	2	4	4	1	6	2	4	7	4	2
G kinase-anchoring protein 1 OS=Homo sapiens OX=9606 GN=GKAP1 PE=1 SV=2	Q5VSY0	GKAP1	42 kDa	1	2	3	0	0	0	1	4	3	6	6	2
Golgi apparatus protein 1 OS=Homo sapiens OX=9606 GN=GLG1 PE=1 SV=2	Q92896	GLG1	135 kDa	2	3	4	0	0	0	0	0	0	0	0	0
Glomulin OS=Homo sapiens OX=9606 GN=GLMN PE=1 SV=2	Q92990	GLMN	68 kDa	0	0	0	5	5	1	6	2	1	3	2	5
Glutaminase kidney isoform, mitochondrial OS=Homo sapiens OX=9606 GN=GLS PE=1 SV=1	O94925	GLS	73 kDa	8	7	10	11	8	12	4	7	5	7	11	10
Glutamate dehydrogenase 1, mitochondrial OS=Homo sapiens OX=9606 GN=GLUD1 PE=1 SV=2	P00367	GLUD1	61 kDa	6	7	4	2	7	3	5	3	3	8	6	3
Putative oxidoreductase GLYR1 OS=Homo sapiens OX=9606 GN=GLYR1 PE=1 SV=4	Q49A26	GLYR1	61 kDa	2	5	6	1	4	5	2	1	3	2	3	1
GMP synthase [glutamine-hydrolyzing] OS=Homo sapiens OX=9606 GN=GMPS PE=1 SV=1	P49915	GMPS	77 kDa	7	11	7	13	11	15	11	11	13	6	8	10
Guanine nucleotide-binding protein G(i) subunit alpha OS=Homo sapiens OX=9606 GN=GNAI3 PE=1 SV=3	P08754	GNAI3	41 kDa	6	2	1	1	2	1	2	4	7	3	5	5
Guanine nucleotide-binding protein G(I)/G(S)/G(T) subunit beta-1 OS=Homo sapiens OX=9606 GN=GNB1 PE=1 SV=3	P62873	GNB1	37 kDa	3	6	5	0	0	0	0	0	0	7	8	4
Guanine nucleotide-binding protein subunit beta-like protein 1 OS=Homo sapiens OX=9606 GN=GNB1L PE=1 SV=2	Q9BYB4	GNB1L	36 kDa	0	0	0	0	0	0	0	0	0	2	5	5
Guanine nucleotide-binding protein G(I)/G(S)/G(T) subunit beta-2 OS=Homo sapiens OX=9606 GN=GNB2 PE=1 SV=3	P62879	GNB2	37 kDa	2	6	4	2	7	4	7	6	4	8	3	7
Bifunctional UDP-N-acetylglucosamine 2-epimerase/N-acetylmannosamine kinase OS=Homo sapiens OX=9606 GN=GNE PE=1 SV=1	Q9Y223	GNE	79 kDa	4	4	1	2	6	5	0	0	0	1	1	4
Guanine nucleotide-binding protein-like 1 OS=Homo sapiens OX=9606 GN=GNL1 PE=1 SV=2	P36915	GNL1	69 kDa	13	12	13	13	16	16	8	8	10	15	15	11
Nucleolar GTP-binding protein 2 OS=Homo sapiens OX=9606 GN=GNL2 PE=1 SV=1	Q13823	GNL2	84 kDa	54	57	58	42	39	38	51	48	52	30	31	27
Guanine nucleotide-binding protein-like 3 OS=Homo sapiens OX=9606 GN=GNL3 PE=1 SV=2	Q9BVP2	GNL3	62 kDa	72	70	74	88	86	90	88	92	90	102	104	100
Guanine nucleotide-binding protein-like 3-like protein OS=Homo sapiens OX=9606 GN=GNL3L PE=1 SV=1	Q9NVN8	GNL3L	66 kDa	6	10	11	10	9	9	12	10	7	12	14	11
Glycosylphosphatidylinositol anchor attachment 1 protein OS=Homo sapiens OX=9606 GN=GPAA1 PE=1 SV=3	O43292	GPAA1	68 kDa	1	5	1	3	2	3	2	4	2	0	0	0
Glycerol-3-phosphate acyltransferase 3 OS=Homo sapiens OX=9606 GN=GPAT3 PE=1 SV=2	Q53EU6	GPAT3	49 kDa	2	3	3	6	4	4	2	6	6	4	8	4
Glycerol-3-phosphate acyltransferase 4 OS=Homo sapiens OX=9606 GN=GPAT4 PE=1 SV=1	Q86UL3	GPAT4	52 kDa	3	6	4	3	7	6	4	8	7	8	8	4
G patch domain-containing protein 4 OS=Homo sapiens OX=9606 GN=GPATCH4 PE=1 SV=2	Q5T3I0	GPATCH4	50 kDa	14	13	16	19	22	18	18	17	14	22	18	22
G patch domain-containing protein 8 OS=Homo sapiens OX=9606 GN=GPATCH8 PE=1 SV=2	Q9UKJ3	GPATCH8	164 kDa	13	13	10	10	9	7	7	6	3	15	14	18
Glucose-6-phosphate isomerase OS=Homo sapiens OX=9606 GN=GPI PE=1 SV=4	P06744	GPI	63 kDa	0	0	0	0	0	0	0	0	0	4	4	3
Golgi pH regulator A OS=Homo sapiens OX=9606 GN=GPR89A PE=1 SV=2	B7ZAQ6 (+1)	GPR89A	53 kDa	4	2	6	2	1	6	2	2	3	5	3	1
COP9 signalosome complex subunit 1 OS=Homo sapiens OX=9606 GN=GPS1 PE=1 SV=4	Q13098	GPS1	56 kDa	3	2	5	6	2	3	3	1	2	0	0	0
Growth factor receptor-bound protein 10 OS=Homo sapiens OX=9606 GN=GRB10 PE=1 SV=2	Q13322	GRB10	67 kDa	4	5	1	12	7	9	0	0	0	9	6	5
Glutamate-rich WD repeat-containing protein 1 OS=Homo sapiens OX=9606 GN=GRWD1 PE=1 SV=1	Q9BQ67	GRWD1	49 kDa	3	5	2	6	5	1	6	1	3	5	4	1
Glycogen synthase kinase-3 alpha OS=Homo sapiens OX=9606 GN=GSK3A PE=1 SV=2	P49840	GSK3A	51 kDa	1	1	6	15	15	12	0	0	0	6	6	11
Glycogen synthase kinase-3 beta OS=Homo sapiens OX=9606 GN=GSK3B PE=1 SV=2	P49841	GSK3B	47 kDa	6	2	5	18	13	16	4	3	5	4	3	4
Gelsolin OS=Homo sapiens OX=9606 GN=GSN PE=1 SV=1	P06396 (+1)	GSN	86 kDa	3	6	1	2	5	1	2	3	1	11	12	14
Eukaryotic peptide chain release factor GTP-binding subunit ERF3B OS=Homo sapiens OX=9606 GN=GSPT2 PE=1 SV=2	Q8IYD1 (+1)	GSPT2	69 kDa	2	7	2	2	4	1	4	6	1	4	6	2
Transcription initiation factor IIB OS=Homo sapiens OX=9606 GN=GTF2B PE=1 SV=1	Q00403	GTF2B	35 kDa	5	2	6	4	2	4	1	2	2	0	0	0
General transcription factor IIH subunit 2 OS=Homo sapiens OX=9606 GN=GTF2H2 PE=1 SV=1	Q13888 (+1)	GTF2H2	44 kDa	5	2	7	0	0	0	3	5	1	0	0	0
General transcription factor II-I OS=Homo sapiens OX=9606 GN=GTF2I PE=1 SV=2	P78347	GTF2I	112 kDa	7	7	4	2	6	4	7	6	8	14	9	13
General transcription factor 3C polypeptide 1 OS=Homo sapiens OX=9606 GN=GTF3C1 PE=1 SV=4	Q12789	GTF3C1	239 kDa	1	5	4	5	2	7	3	4	1	1	5	1
General transcription factor 3C polypeptide 4 OS=Homo sapiens OX=9606 GN=GTF3C4 PE=1 SV=2	Q9UKN8	GTF3C4	92 kDa	2	3	6	1	5	6	3	1	4	5	3	1
GTP-binding protein 1 OS=Homo sapiens OX=9606 GN=GTPBP1 PE=1 SV=3	O00178	GTPBP1	72 kDa	1	2	5	2	6	3	1	5	2	3	5	2
Nucleolar GTP-binding protein 1 OS=Homo sapiens OX=9606 GN=GTPBP4 PE=1 SV=3	Q9BZE4	GTPBP4	74 kDa	11	13	11	14	12	15	14	9	12	14	11	15
Glycogen [starch] synthase, muscle OS=Homo sapiens OX=9606 GN=GYS1 PE=1 SV=2	P13807	GYS1	84 kDa	2	1	2	6	9	11	2	6	4	7	5	2
Histone H1.0 OS=Homo sapiens OX=9606 GN=H1F0 PE=1 SV=3	P07305	H1F0	21 kDa	33	37	38	46	46	44	45	42	45	63	63	59
Histone H1x OS=Homo sapiens OX=9606 GN=H1FX PE=1 SV=1	Q92522	H1FX	22 kDa	23	27	23	19	16	18	22	23	26	16	19	18
Histone H2AX OS=Homo sapiens OX=9606 GN=H2AFX PE=1 SV=2	P16104	H2AFX	15 kDa	95	96	95	62	64	64	96	92	95	46	47	49
Core histone macro-H2A.1 OS=Homo sapiens OX=9606 GN=H2AFY PE=1 SV=4	O75367	H2AFY	40 kDa	89	85	86	70	74	72	83	86	88	57	53	56
Histone H2A.Z OS=Homo sapiens OX=9606 GN=H2AFZ PE=1 SV=2	P0C0S5 (+1)	H2AFZ	14 kDa	73	69	73	51	48	52	78	80	76	35	34	32
Very-long-chain (3R)-3-hydroxyacyl-CoA dehydratase 3 OS=Homo sapiens OX=9606 GN=HACD3 PE=1 SV=2	Q9P035	HACD3	43 kDa	13	13	11	16	19	20	18	20	15	17	15	14
Trifunctional enzyme subunit alpha, mitochondrial OS=Homo sapiens OX=9606 GN=HADHA PE=1 SV=2	P40939	HADHA	83 kDa	6	5	2	0	0	0	0	0	0	5	1	4
Trifunctional enzyme subunit beta, mitochondrial OS=Homo sapiens OX=9606 GN=HADHB PE=1 SV=3	P55084	HADHB	51 kDa	4	5	5	7	6	7	4	7	6	6	3	4
HCLS1-associated protein X-1 OS=Homo sapiens OX=9606 GN=HAX1 PE=1 SV=2	O00165	HAX1	32 kDa	6	2	3	4	2	6	2	4	5	3	7	7
HBS1-like protein OS=Homo sapiens OX=9606 GN=HBS1L PE=1 SV=1	Q9Y450	HBS1L	75 kDa	17	13	16	10	15	13	20	22	17	5	7	3
Cytochrome c-type heme lyase OS=Homo sapiens OX=9606 GN=HCCS PE=1 SV=1	P53701	HCCS	31 kDa	0	0	0	0	0	0	0	0	0	2	6	3
Host cell factor 1 OS=Homo sapiens OX=9606 GN=HCFC1 PE=1 SV=2	P51610	HCFC1	209 kDa	6	6	2	6	2	2	0	0	0	5	1	4
Histone deacetylase 1 OS=Homo sapiens OX=9606 GN=HDAC1 PE=1 SV=1	Q13547	HDAC1	55 kDa	8	10	9	11	11	8	6	7	6	6	7	9
Histone deacetylase 2 OS=Homo sapiens OX=9606 GN=HDAC2 PE=1 SV=2	Q92769	HDAC2	55 kDa	12	11	16	11	11	13	8	10	9	8	6	11
Histone deacetylase 3 OS=Homo sapiens OX=9606 GN=HDAC3 PE=1 SV=2	O15379	HDAC3	49 kDa	6	2	6	0	0	0	0	0	0	1	4	2
Hepatoma-derived growth factor-related protein 3 OS=Homo sapiens OX=9606 GN=HDGFL3 PE=1 SV=1	Q9Y3E1	HDGFL3	23 kDa	5	5	2	0	0	0	5	2	1	7	4	2
Haloacid dehalogenase-like hydrolase domain-containing 5 OS=Homo sapiens OX=9606 GN=HDHD5 PE=1 SV=1	Q9BXW7	HDHD5	46 kDa	10	13	10	9	10	13	9	9	13	11	8	13
Vigilin OS=Homo sapiens OX=9606 GN=HDLBP PE=1 SV=2	Q00341	HDLBP	141 kDa	14	12	10	13	9	9	11	11	8	13	16	12
HEAT repeat-containing protein 1 OS=Homo sapiens OX=9606 GN=HEATR1 PE=1 SV=3	Q9H583	HEATR1	242 kDa	12	17	14	21	16	20	14	11	13	7	7	8
HEAT repeat-containing protein 3 OS=Homo sapiens OX=9606 GN=HEATR3 PE=1 SV=2	Q7Z4Q2	HEATR3	75 kDa	6	2	6	2	4	6	7	7	2	1	2	3
HEAT repeat-containing protein 6 OS=Homo sapiens OX=9606 GN=HEATR6 PE=1 SV=1	Q6AI08	HEATR6	129 kDa	1	5	3	0	0	0	0	0	0	3	2	6
E3 ubiquitin-protein ligase HECTD1 OS=Homo sapiens OX=9606 GN=HECTD1 PE=1 SV=3	Q9ULT8	HECTD1	289 kDa	2	3	3	5	3	2	0	0	0	2	3	3
Lymphoid-specific helicase OS=Homo sapiens OX=9606 GN=HELLS PE=1 SV=1	Q9NRZ9	HELLS	97 kDa	1	3	3	4	2	1	1	2	6	5	2	5
Helicase with zinc finger domain 2 OS=Homo sapiens OX=9606 GN=HELZ2 PE=1 SV=6	Q9BYK8	HELZ2	295 kDa	2	2	7	3	8	3	6	7	6	6	4	8
E3 ubiquitin-protein ligase HERC2 OS=Homo sapiens OX=9606 GN=HERC2 PE=1 SV=2	O95714	HERC2	527 kDa	1	2	5	5	3	2	2	4	5	5	1	5
E3 ISG15--protein ligase HERC5 OS=Homo sapiens OX=9606 GN=HERC5 PE=1 SV=2	Q9UII4	HERC5	117 kDa	5	1	4	6	2	6	8	8	9	6	4	8
Protein HEXIM1 OS=Homo sapiens OX=9606 GN=HEXIM1 PE=1 SV=1	O94992	HEXIM1	41 kDa	0	0	0	0	0	0	0	0	0	6	2	5
Histidine triad nucleotide-binding protein 1 OS=Homo sapiens OX=9606 GN=HINT1 PE=1 SV=2	P49773	HINT1	14 kDa	6	6	2	4	1	3	5	3	1	0	0	0
Huntingtin-interacting protein 1-related protein OS=Homo sapiens OX=9606 GN=HIP1R PE=1 SV=2	O75146	HIP1R	119 kDa	5	2	7	3	7	4	0	0	0	0	0	0
Histone H1.1 OS=Homo sapiens OX=9606 GN=HIST1H1A PE=1 SV=3	Q02539	HIST1H1A	22 kDa	0	0	0	114	118	117	122	119	118	133	134	130
Histone H1.5 OS=Homo sapiens OX=9606 GN=HIST1H1B PE=1 SV=3	P16401	HIST1H1B	23 kDa	239	241	242	294	294	292	246	250	249	245	243	244
Histone H1.2 OS=Homo sapiens OX=9606 GN=HIST1H1C PE=1 SV=2	P16403	HIST1H1C	21 kDa	206	205	203	250	251	249	238	242	240	267	264	266
Histone H1.3 OS=Homo sapiens OX=9606 GN=HIST1H1D PE=1 SV=2	P16402	HIST1H1D	22 kDa	203	205	200	245	242	241	232	235	236	265	264	266
Histone H1.4 OS=Homo sapiens OX=9606 GN=HIST1H1E PE=1 SV=2	P10412	HIST1H1E	22 kDa	205	209	210	250	254	252	236	241	237	266	263	266
Histone H1t OS=Homo sapiens OX=9606 GN=HIST1H1T PE=2 SV=4	P22492	HIST1H1T	22 kDa	82	82	78	0	0	0	0	0	0	109	106	109
Histone H2A type 1-C OS=Homo sapiens OX=9606 GN=HIST1H2AC PE=1 SV=3	Q93077	HIST1H2AC	14 kDa	149	151	152	113	116	115	154	152	151	135	140	136
Histone H2A type 1 OS=Homo sapiens OX=9606 GN=HIST1H2AG PE=1 SV=2	P0C0S8 (+5)	HIST1H2AG	14 kDa	214	212	215	169	171	172	229	229	225	182	187	183
Histone H2B type 1-O OS=Homo sapiens OX=9606 GN=HIST1H2BO PE=1 SV=3	P23527	HIST1H2BO	14 kDa	268	264	267	251	246	249	241	241	236	191	188	191
Histone H3.1 OS=Homo sapiens OX=9606 GN=HIST1H3A PE=1 SV=2	P68431 (+1)	HIST1H3A	15 kDa	38	43	39	30	30	27	35	36	32	40	44	40
Histone H4 OS=Homo sapiens OX=9606 GN=HIST1H4A PE=1 SV=2	P62805	HIST1H4A	11 kDa	364	362	366	350	353	350	423	418	418	163	160	164
Histone H2A type 2-B OS=Homo sapiens OX=9606 GN=HIST2H2AB PE=1 SV=3	Q8IUE6	HIST2H2AB	14 kDa	72	71	69	0	0	0	85	81	80	32	36	35
Histone H2B type 2-F OS=Homo sapiens OX=9606 GN=HIST2H2BF PE=1 SV=3	Q5QNW6 (+1)	HIST2H2BF	14 kDa	286	287	284	281	280	282	267	265	267	211	207	208
Hexokinase-1 OS=Homo sapiens OX=9606 GN=HK1 PE=1 SV=3	P19367	HK1	102 kDa	17	15	12	23	18	22	14	12	15	21	17	18
Hexokinase-2 OS=Homo sapiens OX=9606 GN=HK2 PE=1 SV=2	P52789	HK2	102 kDa	8	5	7	13	16	13	7	7	7	17	17	13
Helicase-like transcription factor OS=Homo sapiens OX=9606 GN=HLTF PE=1 SV=2	Q14527	HLTF	114 kDa	9	8	6	2	6	4	8	7	6	5	4	2
Minor histocompatibility antigen H13 OS=Homo sapiens OX=9606 GN=HM13 PE=1 SV=1	Q8TCT9	HM13	41 kDa	2	6	3	0	0	0	0	0	0	0	0	0
Abasic site processing protein HMCES OS=Homo sapiens OX=9606 GN=HMCES PE=1 SV=1	Q96FZ2	HMCES	41 kDa	6	2	4	5	2	5	5	3	8	4	5	2
High mobility group protein HMG-I/HMG-Y OS=Homo sapiens OX=9606 GN=HMGA1 PE=1 SV=3	P17096	HMGA1	12 kDa	21	21	18	19	16	21	23	22	25	27	31	28
High mobility group protein HMGI-C OS=Homo sapiens OX=9606 GN=HMGA2 PE=1 SV=1	P52926	HMGA2	12 kDa	12	13	9	14	9	13	12	13	8	19	21	23
High mobility group protein B1 OS=Homo sapiens OX=9606 GN=HMGB1 PE=1 SV=3	P09429	HMGB1	25 kDa	6	2	6	5	1	4	1	2	2	3	2	6
Non-histone chromosomal protein HMG-14 OS=Homo sapiens OX=9606 GN=HMGN1 PE=1 SV=3	P05114	HMGN1	11 kDa	12	10	11	10	12	8	13	10	10	17	17	19
Non-histone chromosomal protein HMG-17 OS=Homo sapiens OX=9606 GN=HMGN2 PE=1 SV=3	P05204	HMGN2	9 kDa	144	144	141	123	123	125	129	133	133	89	90	90
High mobility group nucleosome-binding domain-containing protein 3 OS=Homo sapiens OX=9606 GN=HMGN3 PE=1 SV=2	Q15651	HMGN3	11 kDa	11	8	12	7	3	5	2	6	4	8	5	7
High mobility group nucleosome-binding domain-containing protein 4 OS=Homo sapiens OX=9606 GN=HMGN4 PE=1 SV=3	O00479	HMGN4	10 kDa	14	17	18	11	14	10	13	10	15	8	5	9
HMG domain-containing protein 4 OS=Homo sapiens OX=9606 GN=HMGXB4 PE=1 SV=2	Q9UGU5	HMGXB4	66 kDa	9	7	12	6	2	7	3	1	4	5	5	6
Hyaluronan mediated motility receptor OS=Homo sapiens OX=9606 GN=HMMR PE=1 SV=2	O75330	HMMR	84 kDa	2	5	4	2	1	1	3	1	2	1	3	2
Heterogeneous nuclear ribonucleoprotein A0 OS=Homo sapiens OX=9606 GN=HNRNPA0 PE=1 SV=1	Q13151	HNRNPA0	31 kDa	6	9	9	12	11	10	8	9	9	14	11	12
Heterogeneous nuclear ribonucleoprotein A1 OS=Homo sapiens OX=9606 GN=HNRNPA1 PE=1 SV=5	P09651	HNRNPA1	39 kDa	17	12	15	20	22	25	24	23	24	33	31	29
Heterogeneous nuclear ribonucleoproteins A2/B1 OS=Homo sapiens OX=9606 GN=HNRNPA2B1 PE=1 SV=2	P22626	HNRNPA2B1	37 kDa	16	11	12	12	10	12	12	14	11	23	18	22
Heterogeneous nuclear ribonucleoprotein A3 OS=Homo sapiens OX=9606 GN=HNRNPA3 PE=1 SV=2	P51991	HNRNPA3	40 kDa	19	16	16	13	14	9	17	19	22	14	19	16
Heterogeneous nuclear ribonucleoprotein A/B OS=Homo sapiens OX=9606 GN=HNRNPAB PE=1 SV=2	Q99729	HNRNPAB	36 kDa	5	6	8	10	12	8	7	10	10	11	7	10
Heterogeneous nuclear ribonucleoproteins C1/C2 OS=Homo sapiens OX=9606 GN=HNRNPC PE=1 SV=4	P07910	HNRNPC	34 kDa	8	6	8	8	12	12	4	8	7	12	16	16
Heterogeneous nuclear ribonucleoprotein D0 OS=Homo sapiens OX=9606 GN=HNRNPD PE=1 SV=1	Q14103	HNRNPD	38 kDa	12	8	9	12	9	11	10	11	8	8	12	11
Heterogeneous nuclear ribonucleoprotein F OS=Homo sapiens OX=9606 GN=HNRNPF PE=1 SV=3	P52597	HNRNPF	46 kDa	11	9	10	13	16	16	13	10	9	14	11	14
Heterogeneous nuclear ribonucleoprotein H OS=Homo sapiens OX=9606 GN=HNRNPH1 PE=1 SV=4	P31943	HNRNPH1	49 kDa	23	23	22	27	24	26	24	19	23	21	19	19
Heterogeneous nuclear ribonucleoprotein H2 OS=Homo sapiens OX=9606 GN=HNRNPH2 PE=1 SV=1	P55795	HNRNPH2	49 kDa	13	11	12	9	10	9	8	7	10	8	7	11
Heterogeneous nuclear ribonucleoprotein H3 OS=Homo sapiens OX=9606 GN=HNRNPH3 PE=1 SV=2	P31942	HNRNPH3	37 kDa	8	5	9	12	11	8	6	8	8	4	4	5
Heterogeneous nuclear ribonucleoprotein K OS=Homo sapiens OX=9606 GN=HNRNPK PE=1 SV=1	P61978	HNRNPK	51 kDa	10	9	6	4	8	9	9	6	4	8	12	11
Heterogeneous nuclear ribonucleoprotein L OS=Homo sapiens OX=9606 GN=HNRNPL PE=1 SV=2	P14866	HNRNPL	64 kDa	12	10	11	15	13	12	12	9	11	15	11	16
Heterogeneous nuclear ribonucleoprotein M OS=Homo sapiens OX=9606 GN=HNRNPM PE=1 SV=3	P52272	HNRNPM	78 kDa	17	13	15	13	12	11	13	16	12	15	17	20
Heterogeneous nuclear ribonucleoprotein R OS=Homo sapiens OX=9606 GN=HNRNPR PE=1 SV=1	O43390	HNRNPR	71 kDa	11	10	6	12	11	8	14	10	9	14	12	9
Heterogeneous nuclear ribonucleoprotein U OS=Homo sapiens OX=9606 GN=HNRNPU PE=1 SV=6	Q00839	HNRNPU	91 kDa	80	77	75	79	81	82	68	67	70	58	59	60
Heterogeneous nuclear ribonucleoprotein U-like protein 1 OS=Homo sapiens OX=9606 GN=HNRNPUL1 PE=1 SV=2	Q9BUJ2	HNRNPUL1	96 kDa	8	11	11	11	13	10	10	11	7	6	6	9
Heterogeneous nuclear ribonucleoprotein U-like protein 2 OS=Homo sapiens OX=9606 GN=HNRNPUL2 PE=1 SV=1	Q1KMD3	HNRNPUL2	85 kDa	7	11	6	4	2	6	3	5	7	6	2	5
Heterochromatin protein 1-binding protein 3 OS=Homo sapiens OX=9606 GN=HP1BP3 PE=1 SV=1	Q5SSJ5	HP1BP3	61 kDa	103	107	107	79	79	75	99	98	101	72	71	67
Heparanase OS=Homo sapiens OX=9606 GN=HPSE PE=1 SV=2	Q9Y251	HPSE	61 kDa	6	6	10	7	10	6	4	3	2	22	19	17
Heparan sulfate 2-O-sulfotransferase 1 OS=Homo sapiens OX=9606 GN=HS2ST1 PE=1 SV=1	Q7LGA3	HS2ST1	42 kDa	6	6	2	6	2	1	0	0	0	0	0	0
3-hydroxyacyl-CoA dehydrogenase type-2 OS=Homo sapiens OX=9606 GN=HSD17B10 PE=1 SV=3	Q99714	HSD17B10	27 kDa	7	3	7	3	2	4	7	4	2	7	8	5
Very-long-chain 3-oxoacyl-CoA reductase OS=Homo sapiens OX=9606 GN=HSD17B12 PE=1 SV=2	Q53GQ0	HSD17B12	34 kDa	3	7	3	3	5	4	6	11	9	7	3	5
Peroxisomal multifunctional enzyme type 2 OS=Homo sapiens OX=9606 GN=HSD17B4 PE=1 SV=3	P51659	HSD17B4	80 kDa	5	2	3	0	0	0	0	0	0	0	0	0
Inactive hydroxysteroid dehydrogenase-like protein 1 OS=Homo sapiens OX=9606 GN=HSDL1 PE=1 SV=3	Q3SXM5	HSDL1	37 kDa	10	9	5	6	6	2	5	2	5	1	5	3
Hydroxysteroid dehydrogenase-like protein 2 OS=Homo sapiens OX=9606 GN=HSDL2 PE=1 SV=1	Q6YN16	HSDL2	45 kDa	5	6	5	9	11	6	6	7	7	3	7	7
Heat shock protein HSP 90-alpha OS=Homo sapiens OX=9606 GN=HSP90AA1 PE=1 SV=5	P07900	HSP90AA1	85 kDa	45	45	43	57	56	56	48	49	49	58	62	61
Heat shock protein HSP 90-beta OS=Homo sapiens OX=9606 GN=HSP90AB1 PE=1 SV=4	P08238	HSP90AB1	83 kDa	60	64	60	83	83	87	66	64	66	75	79	76
Endoplasmin OS=Homo sapiens OX=9606 GN=HSP90B1 PE=1 SV=1	P14625	HSP90B1	92 kDa	25	21	23	22	21	20	16	13	17	27	31	28
Heat shock 70 kDa protein 1A OS=Homo sapiens OX=9606 GN=HSPA1A PE=1 SV=1	P0DMV8 (+1)	HSPA1A	70 kDa	7	9	10	20	21	20	20	20	18	24	22	20
Endoplasmic reticulum chaperone BiP OS=Homo sapiens OX=9606 GN=HSPA5 PE=1 SV=2	P11021	HSPA5	72 kDa	38	34	39	32	32	30	34	35	34	50	49	48
Heat shock cognate 71 kDa protein OS=Homo sapiens OX=9606 GN=HSPA8 PE=1 SV=1	P11142	HSPA8	71 kDa	61	64	63	50	51	51	58	57	54	88	85	84
Stress-70 protein, mitochondrial OS=Homo sapiens OX=9606 GN=HSPA9 PE=1 SV=2	P38646	HSPA9	74 kDa	13	15	12	9	12	8	8	6	7	17	14	12
Heat shock protein beta-1 OS=Homo sapiens OX=9606 GN=HSPB1 PE=1 SV=2	P04792	HSPB1	23 kDa	14	15	13	34	35	33	24	25	26	48	44	49
Hsp70-binding protein 1 OS=Homo sapiens OX=9606 GN=HSPBP1 PE=1 SV=2	Q9NZL4	HSPBP1	39 kDa	0	0	0	3	4	5	2	6	3	5	4	1
60 kDa heat shock protein, mitochondrial OS=Homo sapiens OX=9606 GN=HSPD1 PE=1 SV=2	P10809	HSPD1	61 kDa	13	11	10	11	14	12	16	11	15	17	17	18
10 kDa heat shock protein, mitochondrial OS=Homo sapiens OX=9606 GN=HSPE1 PE=1 SV=2	P61604	HSPE1	11 kDa	5	7	2	2	4	1	0	0	0	7	3	4
Heat shock protein 105 kDa OS=Homo sapiens OX=9606 GN=HSPH1 PE=1 SV=1	Q92598	HSPH1	97 kDa	7	3	6	5	3	2	6	10	10	3	3	7
Huntingtin OS=Homo sapiens OX=9606 GN=HTT PE=1 SV=2	P42858	HTT	348 kDa	7	6	2	4	2	1	1	4	6	1	2	5
E3 ubiquitin-protein ligase HUWE1 OS=Homo sapiens OX=9606 GN=HUWE1 PE=1 SV=3	Q7Z6Z7	HUWE1	482 kDa	5	3	8	2	7	3	3	7	7	6	10	6
Hypoxia up-regulated protein 1 OS=Homo sapiens OX=9606 GN=HYOU1 PE=1 SV=1	Q9Y4L1	HYOU1	111 kDa	9	11	6	5	6	4	6	9	9	8	8	4
Isoleucine--tRNA ligase, cytoplasmic OS=Homo sapiens OX=9606 GN=IARS PE=1 SV=2	P41252	IARS	145 kDa	27	23	24	38	39	35	33	30	29	16	19	17
Isocitrate dehydrogenase [NADP], mitochondrial OS=Homo sapiens OX=9606 GN=IDH2 PE=1 SV=2	P48735	IDH2	51 kDa	9	7	6	8	7	9	6	8	7	7	7	8
Isocitrate dehydrogenase [NAD] subunit beta, mitochondrial OS=Homo sapiens OX=9606 GN=IDH3B PE=1 SV=2	O43837	IDH3B	42 kDa	5	3	5	3	6	7	4	9	8	10	8	5
Gamma-interferon-inducible protein 16 OS=Homo sapiens OX=9606 GN=IFI16 PE=1 SV=3	Q16666	IFI16	88 kDa	21	18	23	22	23	22	20	18	17	20	18	19
Interferon-induced protein with tetratricopeptide repeats 1 OS=Homo sapiens OX=9606 GN=IFIT1 PE=1 SV=2	P09914	IFIT1	55 kDa	3	3	2	12	12	9	9	6	11	9	12	12
Interferon-induced protein with tetratricopeptide repeats 2 OS=Homo sapiens OX=9606 GN=IFIT2 PE=1 SV=1	P09913	IFIT2	55 kDa	4	4	1	3	1	6	6	9	4	6	2	5
Interferon-induced protein with tetratricopeptide repeats 3 OS=Homo sapiens OX=9606 GN=IFIT3 PE=1 SV=1	O14879	IFIT3	56 kDa	0	0	0	4	5	2	5	6	1	2	4	4
Insulin-like growth factor 2 mRNA-binding protein 1 OS=Homo sapiens OX=9606 GN=IGF2BP1 PE=1 SV=2	Q9NZI8	IGF2BP1	63 kDa	8	9	6	13	10	13	4	7	3	11	14	15
Insulin-like growth factor 2 mRNA-binding protein 2 OS=Homo sapiens OX=9606 GN=IGF2BP2 PE=1 SV=2	Q9Y6M1	IGF2BP2	66 kDa	7	9	6	8	5	4	7	9	7	3	3	1
Insulin-like growth factor 2 mRNA-binding protein 3 OS=Homo sapiens OX=9606 GN=IGF2BP3 PE=1 SV=2	O00425	IGF2BP3	64 kDa	11	7	9	12	16	15	9	8	12	6	8	9
DNA-binding protein SMUBP-2 OS=Homo sapiens OX=9606 GN=IGHMBP2 PE=1 SV=3	P38935	IGHMBP2	109 kDa	2	4	6	3	5	6	1	3	4	0	0	0
Inhibitor of nuclear factor kappa-B kinase-interacting protein OS=Homo sapiens OX=9606 GN=IKBIP PE=1 SV=1	Q70UQ0	IKBIP	39 kDa	0	0	0	5	1	1	0	0	0	2	2	5
Interleukin enhancer-binding factor 2 OS=Homo sapiens OX=9606 GN=ILF2 PE=1 SV=2	Q12905	ILF2	43 kDa	3	1	1	6	7	3	1	5	2	6	9	8
Interleukin enhancer-binding factor 3 OS=Homo sapiens OX=9606 GN=ILF3 PE=1 SV=3	Q12906	ILF3	95 kDa	10	13	14	9	9	10	11	12	10	14	17	16
Integrin-linked protein kinase OS=Homo sapiens OX=9606 GN=ILK PE=1 SV=2	Q13418	ILK	51 kDa	7	10	10	10	12	14	13	12	8	9	7	8
MICOS complex subunit MIC60 OS=Homo sapiens OX=9606 GN=IMMT PE=1 SV=1	Q16891	IMMT	84 kDa	7	10	9	10	6	6	7	4	3	10	11	8
U3 small nucleolar ribonucleoprotein protein IMP3 OS=Homo sapiens OX=9606 GN=IMP3 PE=1 SV=1	Q9NV31	IMP3	22 kDa	6	3	2	6	3	5	4	3	2	6	2	7
U3 small nucleolar ribonucleoprotein protein IMP4 OS=Homo sapiens OX=9606 GN=IMP4 PE=1 SV=1	Q96G21	IMP4	34 kDa	3	2	4	6	4	2	3	6	1	3	2	3
Inosine-5'-monophosphate dehydrogenase 2 OS=Homo sapiens OX=9606 GN=IMPDH2 PE=1 SV=2	P12268	IMPDH2	56 kDa	4	1	2	1	4	5	6	5	2	8	4	3
Inner centromere protein OS=Homo sapiens OX=9606 GN=INCENP PE=1 SV=3	Q9NQS7	INCENP	105 kDa	2	2	1	0	0	0	5	2	6	4	1	4
Inverted formin-2 OS=Homo sapiens OX=9606 GN=INF2 PE=1 SV=2	Q27J81	INF2	136 kDa	6	3	5	3	4	8	4	8	5	6	3	4
Chromatin-remodeling ATPase INO80 OS=Homo sapiens OX=9606 GN=INO80 PE=1 SV=2	Q9ULG1	INO80	177 kDa	12	9	13	3	7	7	6	8	7	5	8	8
INO80 complex subunit B OS=Homo sapiens OX=9606 GN=INO80B PE=1 SV=2	Q9C086	INO80B	39 kDa	4	2	2	6	1	2	4	1	1	2	6	4
Inositol polyphosphate 1-phosphatase OS=Homo sapiens OX=9606 GN=INPP1 PE=1 SV=1	P49441	INPP1	44 kDa	4	3	5	5	6	3	2	6	5	5	3	1
Integrator complex subunit 1 OS=Homo sapiens OX=9606 GN=INTS1 PE=1 SV=2	Q8N201	INTS1	244 kDa	6	7	7	10	9	8	6	9	8	9	8	11
Integrator complex subunit 2 OS=Homo sapiens OX=9606 GN=INTS2 PE=1 SV=2	Q9H0H0	INTS2	134 kDa	2	3	1	1	3	4	4	5	2	6	5	2
Integrator complex subunit 4 OS=Homo sapiens OX=9606 GN=INTS4 PE=1 SV=2	Q96HW7	INTS4	108 kDa	6	2	3	7	2	6	4	1	2	5	3	2
Integrator complex subunit 5 OS=Homo sapiens OX=9606 GN=INTS5 PE=1 SV=1	Q6P9B9	INTS5	108 kDa	5	3	2	5	4	8	4	4	6	6	8	4
Integrator complex subunit 7 OS=Homo sapiens OX=9606 GN=INTS7 PE=1 SV=1	Q9NVH2	INTS7	107 kDa	0	0	0	4	4	3	1	2	5	3	6	1
Importin-11 OS=Homo sapiens OX=9606 GN=IPO11 PE=1 SV=1	Q9UI26	IPO11	113 kDa	8	3	7	8	6	9	8	3	7	6	7	4
Importin-4 OS=Homo sapiens OX=9606 GN=IPO4 PE=1 SV=2	Q8TEX9	IPO4	119 kDa	7	7	2	1	6	3	1	4	3	5	6	3
Importin-5 OS=Homo sapiens OX=9606 GN=IPO5 PE=1 SV=4	O00410	IPO5	124 kDa	13	12	10	10	8	11	11	12	8	9	6	10
Importin-7 OS=Homo sapiens OX=9606 GN=IPO7 PE=1 SV=1	O95373	IPO7	120 kDa	9	11	8	10	15	14	9	9	6	13	8	9
Importin-8 OS=Homo sapiens OX=9606 GN=IPO8 PE=1 SV=2	O15397	IPO8	120 kDa	3	6	5	12	8	13	11	7	12	13	9	13
Importin-9 OS=Homo sapiens OX=9606 GN=IPO9 PE=1 SV=3	Q96P70	IPO9	116 kDa	6	2	3	7	12	9	6	9	6	3	5	3
Ras GTPase-activating-like protein IQGAP1 OS=Homo sapiens OX=9606 GN=IQGAP1 PE=1 SV=1	P46940	IQGAP1	189 kDa	47	44	43	65	65	67	49	45	46	133	131	134
Ras GTPase-activating-like protein IQGAP3 OS=Homo sapiens OX=9606 GN=IQGAP3 PE=1 SV=2	Q86VI3	IQGAP3	185 kDa	5	8	7	14	12	9	14	11	10	7	6	11
Interferon regulatory factor 2-binding protein 1 OS=Homo sapiens OX=9606 GN=IRF2BP1 PE=1 SV=1	Q8IU81	IRF2BP1	62 kDa	4	2	1	4	6	2	0	0	0	5	1	5
E3 ubiquitin-protein ligase Itchy homolog OS=Homo sapiens OX=9606 GN=ITCH PE=1 SV=2	Q96J02	ITCH	103 kDa	5	7	3	6	2	5	7	4	4	5	2	4
Integrin alpha-5 OS=Homo sapiens OX=9606 GN=ITGA5 PE=1 SV=2	P08648	ITGA5	115 kDa	0	0	0	3	4	1	5	5	1	3	2	7
Inosine triphosphate pyrophosphatase OS=Homo sapiens OX=9606 GN=ITPA PE=1 SV=2	Q9BY32	ITPA	21 kDa	2	3	6	3	7	5	7	2	6	2	3	1
Inositol 1,4,5-trisphosphate receptor type 2 OS=Homo sapiens OX=9606 GN=ITPR2 PE=1 SV=2	Q14571	ITPR2	308 kDa	2	4	3	4	3	6	2	2	3	3	5	3
Inositol 1,4,5-trisphosphate receptor type 3 OS=Homo sapiens OX=9606 GN=ITPR3 PE=1 SV=2	Q14573	ITPR3	304 kDa	3	4	4	1	2	1	6	2	6	2	6	3
Inositol 1,4,5-trisphosphate receptor-interacting protein OS=Homo sapiens OX=9606 GN=ITPRIP PE=1 SV=1	Q8IWB1	ITPRIP	62 kDa	5	5	1	5	2	2	7	6	2	4	5	7
Inositol 1,4,5-trisphosphate receptor-interacting protein-like 2 OS=Homo sapiens OX=9606 GN=ITPRIPL2 PE=1 SV=1	Q3MIP1	ITPRIPL2	58 kDa	0	0	0	0	0	0	7	2	3	0	0	0
Tyrosine-protein kinase JAK1 OS=Homo sapiens OX=9606 GN=JAK1 PE=1 SV=2	P23458	JAK1	133 kDa	5	2	3	2	1	3	5	1	4	2	3	6
Junction plakoglobin OS=Homo sapiens OX=9606 GN=JUP PE=1 SV=3	P14923	JUP	82 kDa	5	1	4	0	0	0	0	0	0	7	4	5
Lysine--tRNA ligase OS=Homo sapiens OX=9606 GN=KARS PE=1 SV=3	Q15046	KARS	68 kDa	22	18	19	20	22	18	19	15	15	14	13	13
Histone acetyltransferase KAT7 OS=Homo sapiens OX=9606 GN=KAT7 PE=1 SV=1	O95251	KAT7	71 kDa	3	6	4	9	4	6	6	10	6	4	2	7
Lysine-specific demethylase 2A OS=Homo sapiens OX=9606 GN=KDM2A PE=1 SV=3	Q9Y2K7	KDM2A	133 kDa	2	3	4	2	2	7	4	5	2	2	1	3
Lysine-specific demethylase 5A OS=Homo sapiens OX=9606 GN=KDM5A PE=1 SV=3	P29375	KDM5A	192 kDa	13	16	12	8	10	13	12	13	11	11	14	14
KH domain-containing, RNA-binding, signal transduction-associated protein 1 OS=Homo sapiens OX=9606 GN=KHDRBS1 PE=1 SV=1	Q07666	KHDRBS1	48 kDa	4	1	4	1	5	3	0	0	0	4	8	6
Far upstream element-binding protein 2 OS=Homo sapiens OX=9606 GN=KHSRP PE=1 SV=4	Q92945	KHSRP	73 kDa	6	5	9	6	3	1	2	3	5	5	3	5
Kinesin-like protein KIF14 OS=Homo sapiens OX=9606 GN=KIF14 PE=1 SV=1	Q15058	KIF14	186 kDa	2	4	7	3	6	4	4	1	4	1	1	2
Kinesin-like protein KIF1B OS=Homo sapiens OX=9606 GN=KIF1B PE=1 SV=5	O60333	KIF1B	204 kDa	7	2	2	3	5	1	0	0	0	7	3	2
KIF1-binding protein OS=Homo sapiens OX=9606 GN=KIF1BP PE=1 SV=1	Q96EK5	KIF1BP	72 kDa	5	5	4	3	8	4	2	2	7	3	1	5
Kinesin-like protein KIF22 OS=Homo sapiens OX=9606 GN=KIF22 PE=1 SV=5	Q14807	KIF22	73 kDa	5	4	7	5	6	2	6	2	6	3	2	5
Kinesin-like protein KIF23 OS=Homo sapiens OX=9606 GN=KIF23 PE=1 SV=3	Q02241	KIF23	110 kDa	8	6	3	4	1	2	6	5	1	4	5	1
Kinesin-like protein KIF2A OS=Homo sapiens OX=9606 GN=KIF2A PE=1 SV=3	O00139	KIF2A	80 kDa	13	13	8	7	7	11	7	9	11	6	9	10
Kinesin-like protein KIF2C OS=Homo sapiens OX=9606 GN=KIF2C PE=1 SV=2	Q99661	KIF2C	81 kDa	6	9	8	4	4	5	4	7	3	0	0	0
Kinesin-like protein KIF3B OS=Homo sapiens OX=9606 GN=KIF3B PE=1 SV=1	O15066	KIF3B	85 kDa	5	2	6	4	2	6	4	1	2	2	4	3
Chromosome-associated kinesin KIF4A OS=Homo sapiens OX=9606 GN=KIF4A PE=1 SV=3	O95239	KIF4A	140 kDa	2	4	5	3	2	2	4	2	7	6	2	5
Kinesin-1 heavy chain OS=Homo sapiens OX=9606 GN=KIF5B PE=1 SV=1	P33176	KIF5B	110 kDa	6	7	6	3	6	8	3	1	5	5	5	2
Kinesin-like protein KIFC1 OS=Homo sapiens OX=9606 GN=KIFC1 PE=1 SV=2	Q9BW19	KIFC1	74 kDa	4	3	6	3	4	7	4	8	3	2	2	1
Kelch domain-containing protein 4 OS=Homo sapiens OX=9606 GN=KLHDC4 PE=1 SV=1	Q8TBB5	KLHDC4	58 kDa	2	3	4	7	6	2	1	5	3	1	6	3
Kelch-like protein 7 OS=Homo sapiens OX=9606 GN=KLHL7 PE=1 SV=2	Q8IXQ5	KLHL7	66 kDa	3	5	7	4	7	6	4	2	6	5	5	4
Histone-lysine N-methyltransferase 2A OS=Homo sapiens OX=9606 GN=KMT2A PE=1 SV=5	Q03164	KMT2A	432 kDa	16	11	13	11	10	9	13	15	10	0	0	0
Lysine-rich nucleolar protein 1 OS=Homo sapiens OX=9606 GN=KNOP1 PE=1 SV=1	Q1ED39	KNOP1	52 kDa	40	45	44	52	57	55	59	57	60	62	66	67
Importin subunit alpha-5 OS=Homo sapiens OX=9606 GN=KPNA1 PE=1 SV=3	P52294	KPNA1	60 kDa	7	8	12	8	11	7	6	11	11	4	8	5
Importin subunit alpha-1 OS=Homo sapiens OX=9606 GN=KPNA2 PE=1 SV=1	P52292	KPNA2	58 kDa	18	22	17	17	15	18	23	19	23	24	19	20
Importin subunit alpha-7 OS=Homo sapiens OX=9606 GN=KPNA6 PE=1 SV=1	O60684	KPNA6	60 kDa	10	6	11	7	10	11	12	8	11	8	11	7
Importin subunit beta-1 OS=Homo sapiens OX=9606 GN=KPNB1 PE=1 SV=2	Q14974	KPNB1	97 kDa	5	6	10	6	3	8	8	3	7	12	15	11
KRR1 small subunit processome component homolog OS=Homo sapiens OX=9606 GN=KRR1 PE=1 SV=4	Q13601	KRR1	44 kDa	3	8	6	9	12	10	12	8	9	12	14	9
Keratin, type I cytoskeletal 10 OS=Homo sapiens OX=9606 GN=KRT10 PE=1 SV=6	P13645 (+1)	KRT10	59 kDa	14	15	10	10	14	13	13	16	13	23	24	24
Keratin, type I cytoskeletal 14 OS=Homo sapiens OX=9606 GN=KRT14 PE=1 SV=4	P02533 (+1)	KRT14	52 kDa	0	0	0	3	2	3	0	0	0	7	4	5
Keratin, type I cytoskeletal 18 OS=Homo sapiens OX=9606 GN=KRT18 PE=1 SV=2	P05783	KRT18	48 kDa	0	0	0	7	9	10	7	3	8	23	22	26
Keratin, type II cytoskeletal 2 epidermal OS=Homo sapiens OX=9606 GN=KRT2 PE=1 SV=2	P35908 (+1)	KRT2	65 kDa	5	8	6	15	20	15	12	10	13	28	28	24
Keratin, type II cytoskeletal 6A OS=Homo sapiens OX=9606 GN=KRT6A PE=1 SV=3	P02538 (+1)	KRT6A	60 kDa	4	2	7	0	0	0	0	0	0	6	11	9
Keratin, type II cytoskeletal 75 OS=Homo sapiens OX=9606 GN=KRT75 PE=1 SV=2	O95678	KRT75	60 kDa	0	0	0	0	0	0	0	0	0	10	6	9
Keratin, type II cytoskeletal 8 OS=Homo sapiens OX=9606 GN=KRT8 PE=1 SV=7	P05787	KRT8	54 kDa	0	0	0	15	18	19	7	3	4	29	26	30
Keratin, type II cytoskeletal 80 OS=Homo sapiens OX=9606 GN=KRT80 PE=1 SV=2	Q6KB66	KRT80	51 kDa	5	1	6	1	4	3	0	0	0	3	8	5
Keratin, type II cuticular Hb6 OS=Homo sapiens OX=9606 GN=KRT86 PE=1 SV=1	O43790 (+5)	KRT86	53 kDa	8	5	10	11	14	9	4	8	6	11	9	7
Keratin, type I cytoskeletal 9 OS=Homo sapiens OX=9606 GN=KRT9 PE=1 SV=3	P35527	KRT9	62 kDa	16	18	14	12	16	14	18	18	17	20	20	16
Kinectin OS=Homo sapiens OX=9606 GN=KTN1 PE=1 SV=1	Q86UP2	KTN1	156 kDa	125	122	125	116	117	120	134	131	130	85	88	87
LINE-1 retrotransposable element ORF1 protein OS=Homo sapiens OX=9606 GN=L1RE1 PE=1 SV=1	Q9UN81	L1RE1	40 kDa	7	6	3	8	3	5	4	7	2	3	4	1
La-related protein 1 OS=Homo sapiens OX=9606 GN=LARP1 PE=1 SV=2	Q6PKG0	LARP1	124 kDa	4	4	7	8	10	13	3	5	7	7	9	5
La-related protein 7 OS=Homo sapiens OX=9606 GN=LARP7 PE=1 SV=1	Q4G0J3	LARP7	67 kDa	4	2	6	0	0	0	2	2	5	0	0	0
Leucine--tRNA ligase, cytoplasmic OS=Homo sapiens OX=9606 GN=LARS PE=1 SV=2	Q9P2J5	LARS	134 kDa	30	30	29	31	28	33	32	29	30	20	22	19
Probable leucine--tRNA ligase, mitochondrial OS=Homo sapiens OX=9606 GN=LARS2 PE=1 SV=2	Q15031	LARS2	102 kDa	3	4	2	12	12	7	7	12	7	13	8	11
Ribosomal biogenesis protein LAS1L OS=Homo sapiens OX=9606 GN=LAS1L PE=1 SV=2	Q9Y4W2	LAS1L	83 kDa	5	4	6	8	3	4	5	6	4	9	4	5
LIM and SH3 domain protein 1 OS=Homo sapiens OX=9606 GN=LASP1 PE=1 SV=2	Q14847	LASP1	30 kDa	5	7	6	7	6	2	6	7	7	6	7	3
Delta(14)-sterol reductase LBR OS=Homo sapiens OX=9606 GN=LBR PE=1 SV=2	Q14739	LBR	71 kDa	18	21	23	32	31	28	15	16	19	18	16	14
Plastin-2 OS=Homo sapiens OX=9606 GN=LCP1 PE=1 SV=6	P13796	LCP1	70 kDa	7	8	6	2	4	4	2	1	1	15	20	15
L-lactate dehydrogenase A chain OS=Homo sapiens OX=9606 GN=LDHA PE=1 SV=2	P00338	LDHA	37 kDa	19	21	19	22	23	24	21	22	26	29	28	26
L-lactate dehydrogenase B chain OS=Homo sapiens OX=9606 GN=LDHB PE=1 SV=2	P07195	LDHB	37 kDa	11	14	11	14	12	14	12	14	15	17	21	20
RNA polymerase-associated protein LEO1 OS=Homo sapiens OX=9606 GN=LEO1 PE=1 SV=1	Q8WVC0	LEO1	75 kDa	4	5	4	4	3	7	6	4	6	6	3	5
Galectin-1 OS=Homo sapiens OX=9606 GN=LGALS1 PE=1 SV=2	P09382	LGALS1	15 kDa	5	8	10	7	12	7	13	11	11	13	12	17
Galectin-3-binding protein OS=Homo sapiens OX=9606 GN=LGALS3BP PE=1 SV=1	Q08380	LGALS3BP	65 kDa	5	5	9	7	9	12	4	7	9	9	7	5
DNA ligase 3 OS=Homo sapiens OX=9606 GN=LIG3 PE=1 SV=2	P49916	LIG3	113 kDa	2	3	3	3	2	5	6	7	2	2	6	3
LIM domain and actin-binding protein 1 OS=Homo sapiens OX=9606 GN=LIMA1 PE=1 SV=1	Q9UHB6	LIMA1	85 kDa	9	9	11	16	12	15	8	8	7	18	19	15
LIM and senescent cell antigen-like-containing domain protein 1 OS=Homo sapiens OX=9606 GN=LIMS1 PE=1 SV=4	P48059	LIMS1	37 kDa	3	5	5	1	3	5	2	7	5	0	0	0
Protein LLP homolog OS=Homo sapiens OX=9606 GN=LLPH PE=1 SV=1	Q9BRT6	LLPH	15 kDa	22	21	18	20	16	19	20	19	17	21	18	22
Protein ERGIC-53 OS=Homo sapiens OX=9606 GN=LMAN1 PE=1 SV=2	P49257	LMAN1	58 kDa	4	6	2	1	4	5	5	3	1	5	5	2
LIM and cysteine-rich domains protein 1 OS=Homo sapiens OX=9606 GN=LMCD1 PE=1 SV=1	Q9NZU5	LMCD1	41 kDa	5	2	6	0	0	0	0	0	0	0	0	0
Lipase maturation factor 2 OS=Homo sapiens OX=9606 GN=LMF2 PE=1 SV=2	Q9BU23	LMF2	80 kDa	2	6	3	6	7	8	5	6	3	4	3	5
Prelamin-A/C OS=Homo sapiens OX=9606 GN=LMNA PE=1 SV=1	P02545	LMNA	74 kDa	39	37	34	51	46	46	54	52	54	59	55	60
Lamin-B1 OS=Homo sapiens OX=9606 GN=LMNB1 PE=1 SV=2	P20700	LMNB1	66 kDa	13	11	15	15	14	12	15	15	19	13	16	17
Lamin-B2 OS=Homo sapiens OX=9606 GN=LMNB2 PE=1 SV=4	Q03252	LMNB2	70 kDa	5	6	9	7	12	7	11	8	8	9	10	7
Lon protease homolog, mitochondrial OS=Homo sapiens OX=9606 GN=LONP1 PE=1 SV=2	P36776	LONP1	106 kDa	6	11	10	7	11	9	3	7	3	12	11	14
Leupaxin OS=Homo sapiens OX=9606 GN=LPXN PE=1 SV=1	O60711	LPXN	43 kDa	6	8	8	1	4	4	0	0	0	3	1	5
Ligand-dependent nuclear receptor-interacting factor 1 OS=Homo sapiens OX=9606 GN=LRIF1 PE=1 SV=1	Q5T3J3	LRIF1	85 kDa	3	2	5	6	1	4	2	5	5	5	1	3
Leucine-rich PPR motif-containing protein, mitochondrial OS=Homo sapiens OX=9606 GN=LRPPRC PE=1 SV=3	P42704	LRPPRC	158 kDa	6	7	9	7	9	10	2	6	3	10	7	9
Leucine-rich repeat-containing protein 40 OS=Homo sapiens OX=9606 GN=LRRC40 PE=1 SV=1	Q9H9A6	LRRC40	68 kDa	6	9	6	10	8	12	7	9	10	13	15	17
Leucine-rich repeat-containing protein 41 OS=Homo sapiens OX=9606 GN=LRRC41 PE=1 SV=3	Q15345	LRRC41	89 kDa	0	0	0	2	5	1	0	0	0	3	5	2
Leucine-rich repeat-containing protein 42 OS=Homo sapiens OX=9606 GN=LRRC42 PE=1 SV=1	Q9Y546	LRRC42	49 kDa	2	3	4	4	1	2	1	4	4	0	0	0
Leucine-rich repeat-containing protein 47 OS=Homo sapiens OX=9606 GN=LRRC47 PE=1 SV=1	Q8N1G4	LRRC47	63 kDa	7	2	4	1	5	4	2	4	2	3	2	1
Leucine-rich repeat-containing protein 59 OS=Homo sapiens OX=9606 GN=LRRC59 PE=1 SV=1	Q96AG4	LRRC59	35 kDa	11	12	15	20	19	23	17	18	17	19	23	22
Leucine-rich repeat-containing protein 7 OS=Homo sapiens OX=9606 GN=LRRC7 PE=1 SV=1	Q96NW7	LRRC7	173 kDa	0	0	0	4	1	4	4	2	6	0	0	0
Large subunit GTPase 1 homolog OS=Homo sapiens OX=9606 GN=LSG1 PE=1 SV=2	Q9H089	LSG1	75 kDa	5	2	2	6	2	2	3	3	8	5	1	4
E3 ubiquitin-protein ligase listerin OS=Homo sapiens OX=9606 GN=LTN1 PE=1 SV=6	O94822	LTN1	201 kDa	0	0	0	6	3	6	1	3	4	3	4	1
Protein LTV1 homolog OS=Homo sapiens OX=9606 GN=LTV1 PE=1 SV=1	Q96GA3	LTV1	55 kDa	22	20	25	19	16	19	22	27	26	21	20	16
Putative RNA-binding protein Luc7-like 1 OS=Homo sapiens OX=9606 GN=LUC7L PE=1 SV=1	Q9NQ29	LUC7L	44 kDa	10	10	14	15	15	16	13	15	17	27	26	25
Putative RNA-binding protein Luc7-like 2 OS=Homo sapiens OX=9606 GN=LUC7L2 PE=1 SV=2	Q9Y383	LUC7L2	47 kDa	88	86	91	84	81	84	86	88	87	109	105	107
Luc7-like protein 3 OS=Homo sapiens OX=9606 GN=LUC7L3 PE=1 SV=2	O95232	LUC7L3	51 kDa	14	13	14	18	16	20	14	13	14	15	12	14
Leucine zipper protein 1 OS=Homo sapiens OX=9606 GN=LUZP1 PE=1 SV=2	Q86V48	LUZP1	120 kDa	8	6	6	4	3	5	8	8	11	4	3	7
Cell growth-regulating nucleolar protein OS=Homo sapiens OX=9606 GN=LYAR PE=1 SV=2	Q9NX58	LYAR	44 kDa	58	55	60	87	85	85	84	87	88	97	98	94
Lysophospholipase-like protein 1 OS=Homo sapiens OX=9606 GN=LYPLAL1 PE=1 SV=3	Q5VWZ2	LYPLAL1	26 kDa	2	4	7	4	2	1	0	0	0	0	0	0
Microtubule-actin cross-linking factor 1, isoforms 1/2/3/5 OS=Homo sapiens OX=9606 GN=MACF1 PE=1 SV=4	Q9UPN3	MACF1	838 kDa	6	2	4	7	3	7	8	6	7	6	7	8
Macoilin OS=Homo sapiens OX=9606 GN=MACO1 PE=1 SV=1	Q8N5G2	MACO1	76 kDa	2	6	5	0	0	0	4	1	3	0	0	0
ADP-ribose glycohydrolase MACROD1 OS=Homo sapiens OX=9606 GN=MACROD1 PE=1 SV=2	Q9BQ69	MACROD1	36 kDa	0	0	0	2	4	5	0	0	0	0	0	0
MAP kinase-activating death domain protein OS=Homo sapiens OX=9606 GN=MADD PE=1 SV=2	Q8WXG6	MADD	183 kDa	6	6	4	6	2	2	1	2	4	3	8	7
Melanoma-associated antigen 6 OS=Homo sapiens OX=9606 GN=MAGEA6 PE=1 SV=1	P43360	MAGEA6	35 kDa	0	0	0	7	3	5	1	6	3	1	3	3
Melanoma-associated antigen C2 OS=Homo sapiens OX=9606 GN=MAGEC2 PE=1 SV=1	Q9UBF1	MAGEC2	41 kDa	0	0	0	9	5	4	2	6	2	4	1	4
Melanoma-associated antigen D2 OS=Homo sapiens OX=9606 GN=MAGED2 PE=1 SV=2	Q9UNF1	MAGED2	65 kDa	8	5	6	8	4	8	3	4	5	7	8	3
Protein mago nashi homolog OS=Homo sapiens OX=9606 GN=MAGOH PE=1 SV=1	P61326 (+1)	MAGOH	17 kDa	0	0	0	2	1	4	1	4	1	3	3	2
Magnesium transporter protein 1 OS=Homo sapiens OX=9606 GN=MAGT1 PE=1 SV=1	Q9H0U3	MAGT1	38 kDa	3	6	2	4	6	5	5	2	2	3	7	4
Microtubule-associated protein 1B OS=Homo sapiens OX=9606 GN=MAP1B PE=1 SV=2	P46821	MAP1B	271 kDa	31	27	29	7	8	10	14	14	10	9	7	9
Microtubule-associated protein 1S OS=Homo sapiens OX=9606 GN=MAP1S PE=1 SV=2	Q66K74	MAP1S	112 kDa	2	3	2	2	6	4	2	2	4	4	2	7
Dual specificity mitogen-activated protein kinase kinase 1 OS=Homo sapiens OX=9606 GN=MAP2K1 PE=1 SV=2	Q02750	MAP2K1	43 kDa	3	8	5	6	9	10	10	6	9	4	5	6
Dual specificity mitogen-activated protein kinase kinase 2 OS=Homo sapiens OX=9606 GN=MAP2K2 PE=1 SV=1	P36507	MAP2K2	44 kDa	2	3	6	7	8	6	13	8	13	5	9	8
Dual specificity mitogen-activated protein kinase kinase 3 OS=Homo sapiens OX=9606 GN=MAP2K3 PE=1 SV=2	P46734	MAP2K3	39 kDa	8	7	4	4	7	3	4	3	4	3	5	4
Dual specificity mitogen-activated protein kinase kinase 4 OS=Homo sapiens OX=9606 GN=MAP2K4 PE=1 SV=1	P45985	MAP2K4	44 kDa	4	1	6	0	0	0	2	5	3	0	0	0
Dual specificity mitogen-activated protein kinase kinase 7 OS=Homo sapiens OX=9606 GN=MAP2K7 PE=1 SV=2	O14733	MAP2K7	47 kDa	0	0	0	0	0	0	1	5	5	4	6	2
Microtubule-associated protein 4 OS=Homo sapiens OX=9606 GN=MAP4 PE=1 SV=3	P27816	MAP4	121 kDa	7	10	11	8	10	9	10	11	14	6	1	2
Mitogen-activated protein kinase kinase kinase kinase 4 OS=Homo sapiens OX=9606 GN=MAP4K4 PE=1 SV=2	O95819	MAP4K4	142 kDa	13	16	14	19	18	20	19	22	23	17	13	15
Mitogen-activated protein kinase kinase kinase kinase 5 OS=Homo sapiens OX=9606 GN=MAP4K5 PE=1 SV=2	Q9Y4K4	MAP4K5	95 kDa	1	2	6	5	4	2	0	0	0	6	2	5
MAP7 domain-containing protein 1 OS=Homo sapiens OX=9606 GN=MAP7D1 PE=1 SV=1	Q3KQU3	MAP7D1	93 kDa	8	13	9	5	8	4	6	8	7	8	3	4
Microtubule-associated protein RP/EB family member 2 OS=Homo sapiens OX=9606 GN=MAPRE2 PE=1 SV=1	Q15555	MAPRE2	37 kDa	5	4	5	7	9	8	9	13	9	11	11	8
Myristoylated alanine-rich C-kinase substrate OS=Homo sapiens OX=9606 GN=MARCKS PE=1 SV=4	P29966	MARCKS	32 kDa	1	3	2	0	0	0	6	1	1	6	2	5
Serine/threonine-protein kinase MARK2 OS=Homo sapiens OX=9606 GN=MARK2 PE=1 SV=2	Q7KZI7	MARK2	88 kDa	6	8	4	7	10	9	5	8	4	6	11	7
MAP/microtubule affinity-regulating kinase 3 OS=Homo sapiens OX=9606 GN=MARK3 PE=1 SV=5	P27448	MARK3	84 kDa	6	5	8	6	5	3	8	3	4	6	6	2
Methionine--tRNA ligase, cytoplasmic OS=Homo sapiens OX=9606 GN=MARS PE=1 SV=2	P56192	MARS	101 kDa	21	18	22	37	42	41	28	28	27	25	27	24
S-adenosylmethionine synthase isoform type-2 OS=Homo sapiens OX=9606 GN=MAT2A PE=1 SV=1	P31153	MAT2A	44 kDa	6	2	3	7	12	11	5	5	3	6	7	9
Matrin-3 OS=Homo sapiens OX=9606 GN=MATR3 PE=1 SV=2	P43243	MATR3	95 kDa	15	14	12	24	26	27	22	19	19	13	16	12
Methyl-CpG-binding domain protein 1 OS=Homo sapiens OX=9606 GN=MBD1 PE=1 SV=2	Q9UIS9	MBD1	67 kDa	4	5	2	0	0	0	1	3	2	3	5	1
Methyl-CpG-binding domain protein 2 OS=Homo sapiens OX=9606 GN=MBD2 PE=1 SV=1	Q9UBB5	MBD2	43 kDa	7	2	4	5	1	3	3	7	4	0	0	0
Methyl-CpG-binding domain protein 3 OS=Homo sapiens OX=9606 GN=MBD3 PE=1 SV=1	O95983	MBD3	33 kDa	3	2	5	5	4	2	0	0	0	1	4	3
Muscleblind-like protein 1 OS=Homo sapiens OX=9606 GN=MBNL1 PE=1 SV=2	Q9NR56 (+1)	MBNL1	42 kDa	5	2	4	6	5	4	7	8	3	5	5	6
Lysophospholipid acyltransferase 7 OS=Homo sapiens OX=9606 GN=MBOAT7 PE=1 SV=2	Q96N66	MBOAT7	53 kDa	16	17	14	20	17	17	10	13	14	9	8	10
Methylcrotonoyl-CoA carboxylase subunit alpha, mitochondrial OS=Homo sapiens OX=9606 GN=MCCC1 PE=1 SV=3	Q96RQ3	MCCC1	80 kDa	25	21	23	12	14	15	12	11	15	18	19	19
Methylcrotonoyl-CoA carboxylase beta chain, mitochondrial OS=Homo sapiens OX=9606 GN=MCCC2 PE=1 SV=1	Q9HCC0	MCCC2	61 kDa	4	6	8	6	3	2	3	6	5	7	3	3
DNA replication licensing factor MCM2 OS=Homo sapiens OX=9606 GN=MCM2 PE=1 SV=4	P49736	MCM2	102 kDa	14	11	12	18	19	21	15	17	16	16	16	13
DNA replication licensing factor MCM3 OS=Homo sapiens OX=9606 GN=MCM3 PE=1 SV=3	P25205	MCM3	91 kDa	6	9	9	8	7	4	6	4	7	6	6	11
DNA replication licensing factor MCM4 OS=Homo sapiens OX=9606 GN=MCM4 PE=1 SV=5	P33991	MCM4	97 kDa	5	8	4	13	8	10	10	6	10	9	4	7
DNA replication licensing factor MCM5 OS=Homo sapiens OX=9606 GN=MCM5 PE=1 SV=5	P33992	MCM5	82 kDa	13	14	9	12	11	10	12	8	10	7	6	6
DNA replication licensing factor MCM6 OS=Homo sapiens OX=9606 GN=MCM6 PE=1 SV=1	Q14566	MCM6	93 kDa	10	9	14	8	12	12	9	11	12	14	9	13
DNA replication licensing factor MCM7 OS=Homo sapiens OX=9606 GN=MCM7 PE=1 SV=4	P33993	MCM7	81 kDa	9	14	10	23	20	23	15	19	18	22	21	26
Mini-chromosome maintenance complex-binding protein OS=Homo sapiens OX=9606 GN=MCMBP PE=1 SV=2	Q9BTE3	MCMBP	73 kDa	7	7	4	17	15	13	12	8	12	7	5	4
Malate dehydrogenase, mitochondrial OS=Homo sapiens OX=9606 GN=MDH2 PE=1 SV=3	P40926	MDH2	36 kDa	3	1	5	0	0	0	6	2	1	8	5	10
Midkine OS=Homo sapiens OX=9606 GN=MDK PE=1 SV=1	P21741	MDK	16 kDa	5	2	6	3	2	7	7	2	3	9	9	7
Midasin OS=Homo sapiens OX=9606 GN=MDN1 PE=1 SV=2	Q9NU22	MDN1	633 kDa	4	5	5	8	12	7	5	4	6	3	7	5
Methyl-CpG-binding protein 2 OS=Homo sapiens OX=9606 GN=MECP2 PE=1 SV=1	P51608	MECP2	52 kDa	15	14	18	14	17	12	18	20	21	11	12	15
Mediator of RNA polymerase II transcription subunit 1 OS=Homo sapiens OX=9606 GN=MED1 PE=1 SV=4	Q15648	MED1	168 kDa	7	5	9	4	3	7	6	4	2	9	4	9
Mediator of RNA polymerase II transcription subunit 16 OS=Homo sapiens OX=9606 GN=MED16 PE=1 SV=2	Q9Y2X0	MED16	97 kDa	6	2	2	7	2	2	6	2	5	2	1	2
Mediator of RNA polymerase II transcription subunit 19 OS=Homo sapiens OX=9606 GN=MED19 PE=1 SV=2	A0JLT2	MED19	26 kDa	14	17	16	2	3	7	6	10	6	8	4	6
Mediator of RNA polymerase II transcription subunit 23 OS=Homo sapiens OX=9606 GN=MED23 PE=1 SV=2	Q9ULK4	MED23	156 kDa	6	1	3	4	5	6	5	3	3	0	0	0
Methionine aminopeptidase 2 OS=Homo sapiens OX=9606 GN=METAP2 PE=1 SV=1	P50579	METAP2	53 kDa	5	6	7	14	10	12	14	11	11	13	9	11
Microfibrillar-associated protein 1 OS=Homo sapiens OX=9606 GN=MFAP1 PE=1 SV=2	P55081	MFAP1	52 kDa	3	4	1	5	1	3	2	5	4	4	5	2
Mitofusin-2 OS=Homo sapiens OX=9606 GN=MFN2 PE=1 SV=3	O95140	MFN2	86 kDa	2	5	6	1	2	2	6	1	3	5	2	1
Microsomal glutathione S-transferase 1 OS=Homo sapiens OX=9606 GN=MGST1 PE=1 SV=1	P10620	MGST1	18 kDa	3	2	6	5	6	3	4	7	3	6	2	4
E3 ubiquitin-protein ligase MIB1 OS=Homo sapiens OX=9606 GN=MIB1 PE=1 SV=1	Q86YT6	MIB1	110 kDa	2	2	5	0	0	0	4	3	2	4	6	3
[F-actin]-monooxygenase MICAL2 OS=Homo sapiens OX=9606 GN=MICAL2 PE=1 SV=1	O94851	MICAL2	127 kDa	4	6	1	3	5	2	2	7	2	0	0	0
Misshapen-like kinase 1 OS=Homo sapiens OX=9606 GN=MINK1 PE=1 SV=2	Q8N4C8	MINK1	150 kDa	8	8	6	13	14	14	12	11	13	9	6	10
Proliferation marker protein Ki-67 OS=Homo sapiens OX=9606 GN=MKI67 PE=1 SV=2	P46013	MKI67	359 kDa	80	76	78	91	92	96	92	95	96	47	49	49
Probable E3 ubiquitin-protein ligase makorin-2 OS=Homo sapiens OX=9606 GN=MKRN2 PE=1 SV=2	Q9H000	MKRN2	47 kDa	7	2	4	4	1	4	0	0	0	0	0	0
Malectin OS=Homo sapiens OX=9606 GN=MLEC PE=1 SV=1	Q14165	MLEC	32 kDa	6	4	2	1	2	5	6	2	7	5	2	4
DNA mismatch repair protein Mlh1 OS=Homo sapiens OX=9606 GN=MLH1 PE=1 SV=1	P40692	MLH1	85 kDa	3	3	2	3	2	4	1	3	1	1	5	5
Mixed lineage kinase domain-like protein OS=Homo sapiens OX=9606 GN=MLKL PE=1 SV=1	Q8NB16	MLKL	54 kDa	0	0	0	3	7	7	0	0	0	8	3	4
Protein ENL OS=Homo sapiens OX=9606 GN=MLLT1 PE=1 SV=2	Q03111	MLLT1	62 kDa	2	2	4	5	7	3	3	6	2	7	7	3
Melanophilin OS=Homo sapiens OX=9606 GN=MLPH PE=1 SV=1	Q9BV36	MLPH	66 kDa	0	0	0	0	0	0	0	0	0	6	6	3
MMS19 nucleotide excision repair protein homolog OS=Homo sapiens OX=9606 GN=MMS19 PE=1 SV=2	Q96T76	MMS19	113 kDa	7	2	6	10	8	6	5	3	2	2	6	4
Multiple myeloma tumor-associated protein 2 OS=Homo sapiens OX=9606 GN=MMTAG2 PE=1 SV=1	Q9BU76	MMTAG2	29 kDa	25	22	22	30	26	27	27	30	28	34	30	33
Mannosyl-oligosaccharide glucosidase OS=Homo sapiens OX=9606 GN=MOGS PE=1 SV=5	Q13724	MOGS	92 kDa	7	2	2	1	5	1	6	5	2	4	3	5
Protein MON2 homolog OS=Homo sapiens OX=9606 GN=MON2 PE=1 SV=3	Q7Z3U7	MON2	190 kDa	5	2	2	3	5	5	2	4	2	4	4	8
ATPase MORC2 OS=Homo sapiens OX=9606 GN=MORC2 PE=1 SV=2	Q9Y6X9	MORC2	118 kDa	0	0	0	5	8	3	0	0	0	7	2	4
Mortality factor 4-like protein 2 OS=Homo sapiens OX=9606 GN=MORF4L2 PE=1 SV=1	Q15014	MORF4L2	32 kDa	11	8	9	3	5	6	7	9	9	8	4	8
Helicase MOV-10 OS=Homo sapiens OX=9606 GN=MOV10 PE=1 SV=2	Q9HCE1	MOV10	114 kDa	3	4	2	3	3	1	3	1	3	6	9	6
U3 small nucleolar ribonucleoprotein protein MPP10 OS=Homo sapiens OX=9606 GN=MPHOSPH10 PE=1 SV=2	O00566	MPHOSPH10	79 kDa	2	5	4	4	6	6	1	4	5	3	8	7
M-phase phosphoprotein 8 OS=Homo sapiens OX=9606 GN=MPHOSPH8 PE=1 SV=2	Q99549	MPHOSPH8	97 kDa	26	22	23	28	31	27	31	34	33	12	13	13
Myosin phosphatase Rho-interacting protein OS=Homo sapiens OX=9606 GN=MPRIP PE=1 SV=3	Q6WCQ1	MPRIP	117 kDa	8	7	6	5	3	1	1	2	2	7	3	6
Double-strand break repair protein MRE11 OS=Homo sapiens OX=9606 GN=MRE11 PE=1 SV=3	P49959	MRE11	81 kDa	2	3	7	5	2	3	5	3	1	2	1	3
Methylthioribose-1-phosphate isomerase OS=Homo sapiens OX=9606 GN=MRI1 PE=1 SV=1	Q9BV20	MRI1	39 kDa	5	6	9	14	14	13	11	13	13	8	11	10
39S ribosomal protein L14, mitochondrial OS=Homo sapiens OX=9606 GN=MRPL14 PE=1 SV=1	Q6P1L8	MRPL14	16 kDa	0	0	0	0	0	0	3	1	2	7	5	2
39S ribosomal protein L16, mitochondrial OS=Homo sapiens OX=9606 GN=MRPL16 PE=1 SV=1	Q9NX20	MRPL16	28 kDa	7	5	9	3	5	2	2	5	3	4	3	5
39S ribosomal protein L27, mitochondrial OS=Homo sapiens OX=9606 GN=MRPL27 PE=1 SV=1	Q9P0M9	MRPL27	16 kDa	6	2	2	3	4	1	6	2	3	4	3	1
39S ribosomal protein L37, mitochondrial OS=Homo sapiens OX=9606 GN=MRPL37 PE=1 SV=2	Q9BZE1	MRPL37	48 kDa	2	7	3	0	0	0	0	0	0	0	0	0
39S ribosomal protein L48, mitochondrial OS=Homo sapiens OX=9606 GN=MRPL48 PE=1 SV=2	Q96GC5	MRPL48	24 kDa	0	0	0	0	0	0	4	6	1	5	7	2
Ribosomal protein 63, mitochondrial OS=Homo sapiens OX=9606 GN=MRPL57 PE=1 SV=1	Q9BQC6	MRPL57	12 kDa	0	0	0	0	0	0	2	6	7	0	0	0
28S ribosomal protein S11, mitochondrial OS=Homo sapiens OX=9606 GN=MRPS11 PE=1 SV=2	P82912	MRPS11	21 kDa	1	1	3	0	0	0	1	5	6	2	6	6
28S ribosomal protein S16, mitochondrial OS=Homo sapiens OX=9606 GN=MRPS16 PE=1 SV=1	Q9Y3D3	MRPS16	15 kDa	2	6	4	1	2	3	3	3	2	2	4	1
28S ribosomal protein S2, mitochondrial OS=Homo sapiens OX=9606 GN=MRPS2 PE=1 SV=1	Q9Y399	MRPS2	33 kDa	5	9	7	5	3	1	3	3	1	0	0	0
28S ribosomal protein S22, mitochondrial OS=Homo sapiens OX=9606 GN=MRPS22 PE=1 SV=1	P82650	MRPS22	41 kDa	5	3	2	6	2	3	6	7	4	4	1	1
28S ribosomal protein S26, mitochondrial OS=Homo sapiens OX=9606 GN=MRPS26 PE=1 SV=1	Q9BYN8	MRPS26	24 kDa	1	4	4	9	8	6	3	6	4	7	5	3
28S ribosomal protein S27, mitochondrial OS=Homo sapiens OX=9606 GN=MRPS27 PE=1 SV=3	Q92552	MRPS27	48 kDa	2	7	4	6	4	1	4	2	5	5	5	1
28S ribosomal protein S31, mitochondrial OS=Homo sapiens OX=9606 GN=MRPS31 PE=1 SV=3	Q92665	MRPS31	45 kDa	5	2	2	5	2	4	2	6	6	6	2	4
28S ribosomal protein S34, mitochondrial OS=Homo sapiens OX=9606 GN=MRPS34 PE=1 SV=2	P82930	MRPS34	26 kDa	1	4	4	1	3	6	5	1	2	7	2	5
28S ribosomal protein S5, mitochondrial OS=Homo sapiens OX=9606 GN=MRPS5 PE=1 SV=2	P82675	MRPS5	48 kDa	13	9	14	13	10	8	10	15	12	9	10	7
28S ribosomal protein S9, mitochondrial OS=Homo sapiens OX=9606 GN=MRPS9 PE=1 SV=2	P82933	MRPS9	46 kDa	0	0	0	0	0	0	0	0	0	4	3	2
mRNA turnover protein 4 homolog OS=Homo sapiens OX=9606 GN=MRTO4 PE=1 SV=2	Q9UKD2	MRTO4	28 kDa	10	12	10	8	6	10	11	6	6	7	4	2
DNA mismatch repair protein Msh2 OS=Homo sapiens OX=9606 GN=MSH2 PE=1 SV=1	P43246	MSH2	105 kDa	2	2	6	2	5	4	6	1	5	3	1	1
DNA mismatch repair protein Msh3 OS=Homo sapiens OX=9606 GN=MSH3 PE=1 SV=4	P20585	MSH3	127 kDa	3	2	4	0	0	0	5	1	6	0	0	0
DNA mismatch repair protein Msh6 OS=Homo sapiens OX=9606 GN=MSH6 PE=1 SV=2	P52701	MSH6	153 kDa	8	8	12	6	10	6	2	1	2	3	2	4
Moesin OS=Homo sapiens OX=9606 GN=MSN PE=1 SV=3	P26038	MSN	68 kDa	38	36	40	34	38	36	33	31	32	26	26	29
Protein misato homolog 1 OS=Homo sapiens OX=9606 GN=MSTO1 PE=1 SV=1	Q9BUK6	MSTO1	62 kDa	2	7	3	4	7	3	4	6	4	2	4	3
Cytochrome c oxidase subunit 2 OS=Homo sapiens OX=9606 GN=MT-CO2 PE=1 SV=1	P00403	MT-CO2	26 kDa	6	2	6	1	2	1	5	7	2	4	6	3
Metastasis-associated protein MTA1 OS=Homo sapiens OX=9606 GN=MTA1 PE=1 SV=2	Q13330	MTA1	81 kDa	20	20	16	20	22	19	18	15	19	17	19	21
Metastasis-associated protein MTA2 OS=Homo sapiens OX=9606 GN=MTA2 PE=1 SV=1	O94776	MTA2	75 kDa	27	26	29	40	36	40	36	35	37	31	27	29
Protein LYRIC OS=Homo sapiens OX=9606 GN=MTDH PE=1 SV=2	Q86UE4	MTDH	64 kDa	25	30	30	34	38	37	45	45	43	22	27	24
Mitochondrial fission process protein 1 OS=Homo sapiens OX=9606 GN=MTFP1 PE=1 SV=1	Q9UDX5	MTFP1	18 kDa	3	2	6	4	5	1	2	4	4	4	3	1
Mitochondrial ribosome-associated GTPase 2 OS=Homo sapiens OX=9606 GN=MTG2 PE=1 SV=1	Q9H4K7	MTG2	44 kDa	0	0	0	6	1	3	2	7	7	5	3	1
C-1-tetrahydrofolate synthase, cytoplasmic OS=Homo sapiens OX=9606 GN=MTHFD1 PE=1 SV=3	P11586	MTHFD1	102 kDa	22	26	22	21	22	20	33	29	33	31	26	31
Monofunctional C1-tetrahydrofolate synthase, mitochondrial OS=Homo sapiens OX=9606 GN=MTHFD1L PE=1 SV=1	Q6UB35	MTHFD1L	106 kDa	5	3	7	4	5	3	4	7	6	2	3	5
Serine/threonine-protein kinase mTOR OS=Homo sapiens OX=9606 GN=MTOR PE=1 SV=1	P42345	MTOR	289 kDa	5	5	1	4	5	6	3	6	4	9	6	8
Poly(A) RNA polymerase, mitochondrial OS=Homo sapiens OX=9606 GN=MTPAP PE=1 SV=1	Q9NVV4	MTPAP	66 kDa	3	4	6	2	6	6	4	6	2	1	2	2
Exosome RNA helicase MTR4 OS=Homo sapiens OX=9606 GN=MTREX PE=1 SV=3	P42285	MTREX	118 kDa	2	4	4	5	2	1	0	0	0	0	0	0
Metaxin-1 OS=Homo sapiens OX=9606 GN=MTX1 PE=1 SV=3	Q13505	MTX1	51 kDa	1	5	2	6	4	3	0	0	0	9	4	5
Major vault protein OS=Homo sapiens OX=9606 GN=MVP PE=1 SV=4	Q14764	MVP	99 kDa	13	8	9	8	6	4	6	6	10	22	18	21
Myb-binding protein 1A OS=Homo sapiens OX=9606 GN=MYBBP1A PE=1 SV=2	Q9BQG0	MYBBP1A	149 kDa	104	101	103	89	93	90	91	93	92	65	69	69
E3 ubiquitin-protein ligase MYCBP2 OS=Homo sapiens OX=9606 GN=MYCBP2 PE=1 SV=4	O75592	MYCBP2	514 kDa	5	5	7	5	5	1	0	0	0	0	0	0
Myeloid differentiation primary response protein MyD88 OS=Homo sapiens OX=9606 GN=MYD88 PE=1 SV=1	Q99836	MYD88	33 kDa	4	4	3	4	8	4	6	3	8	5	2	6
Myosin-10 OS=Homo sapiens OX=9606 GN=MYH10 PE=1 SV=3	P35580	MYH10	229 kDa	246	248	250	140	138	136	223	222	224	137	135	140
Myosin-14 OS=Homo sapiens OX=9606 GN=MYH14 PE=1 SV=2	Q7Z406	MYH14	228 kDa	230	228	230	254	253	257	253	256	252	225	229	227
Myosin-9 OS=Homo sapiens OX=9606 GN=MYH9 PE=1 SV=4	P35579	MYH9	227 kDa	2541	2536	2538	1436	1439	1438	2012	2016	2016	1506	1506	1509
Myosin regulatory light chain 12B OS=Homo sapiens OX=9606 GN=MYL12B PE=1 SV=2	O14950 (+1)	MYL12B	20 kDa	71	76	75	36	33	36	61	60	64	48	48	44
Myosin light polypeptide 6 OS=Homo sapiens OX=9606 GN=MYL6 PE=1 SV=2	P60660	MYL6	17 kDa	307	304	304	111	107	111	179	176	180	132	131	128
Myosin light chain 6B OS=Homo sapiens OX=9606 GN=MYL6B PE=1 SV=1	P14649	MYL6B	23 kDa	35	38	38	29	31	31	41	36	40	29	34	32
Myosin regulatory light polypeptide 9 OS=Homo sapiens OX=9606 GN=MYL9 PE=1 SV=4	P24844	MYL9	20 kDa	41	40	38	0	0	0	32	34	34	27	31	31
Myosin light chain kinase, smooth muscle OS=Homo sapiens OX=9606 GN=MYLK PE=1 SV=4	Q15746	MYLK	211 kDa	5	1	5	5	5	1	1	5	2	11	13	9
Unconventional myosin-X OS=Homo sapiens OX=9606 GN=MYO10 PE=1 SV=3	Q9HD67	MYO10	237 kDa	2	5	3	2	5	1	1	3	1	5	5	1
Unconventional myosin-XVIIIa OS=Homo sapiens OX=9606 GN=MYO18A PE=1 SV=3	Q92614	MYO18A	233 kDa	51	50	55	63	66	62	49	53	50	89	91	86
Unconventional myosin-Ib OS=Homo sapiens OX=9606 GN=MYO1B PE=1 SV=3	O43795	MYO1B	132 kDa	5	6	8	8	4	6	4	1	3	3	7	4
Unconventional myosin-Ic OS=Homo sapiens OX=9606 GN=MYO1C PE=1 SV=4	O00159	MYO1C	122 kDa	19	16	19	25	20	21	17	15	16	24	26	25
Unconventional myosin-Ie OS=Homo sapiens OX=9606 GN=MYO1E PE=1 SV=2	Q12965	MYO1E	127 kDa	8	5	6	10	6	10	8	9	7	4	5	8
Unconventional myosin-Va OS=Homo sapiens OX=9606 GN=MYO5A PE=1 SV=2	Q9Y4I1	MYO5A	215 kDa	8	9	5	11	8	11	3	8	4	25	27	28
Unconventional myosin-VI OS=Homo sapiens OX=9606 GN=MYO6 PE=1 SV=4	Q9UM54	MYO6	150 kDa	9	10	6	8	6	7	16	12	12	32	36	32
Unconventional myosin-IXb OS=Homo sapiens OX=9606 GN=MYO9B PE=1 SV=3	Q13459	MYO9B	243 kDa	6	5	7	8	11	7	6	7	7	5	7	9
Myoferlin OS=Homo sapiens OX=9606 GN=MYOF PE=1 SV=1	Q9NZM1	MYOF	235 kDa	5	6	2	0	0	0	0	0	0	2	6	5
N-alpha-acetyltransferase 10 OS=Homo sapiens OX=9606 GN=NAA10 PE=1 SV=1	P41227	NAA10	26 kDa	7	2	4	0	0	0	0	0	0	3	2	2
N-alpha-acetyltransferase 15, NatA auxiliary subunit OS=Homo sapiens OX=9606 GN=NAA15 PE=1 SV=1	Q9BXJ9	NAA15	101 kDa	15	10	14	12	16	14	9	6	8	10	7	9
N-alpha-acetyltransferase 35, NatC auxiliary subunit OS=Homo sapiens OX=9606 GN=NAA35 PE=1 SV=1	Q5VZE5	NAA35	84 kDa	0	0	0	6	2	6	1	5	3	0	0	0
Nascent polypeptide-associated complex subunit alpha, muscle-specific form OS=Homo sapiens OX=9606 GN=NACA PE=1 SV=1	E9PAV3 (+1)	NACA	205 kDa	6	2	7	4	5	3	1	3	5	4	7	6
Nicotinamide phosphoribosyltransferase OS=Homo sapiens OX=9606 GN=NAMPT PE=1 SV=1	P43490	NAMPT	56 kDa	17	14	19	15	20	17	20	22	24	20	24	24
Nucleosome assembly protein 1-like 4 OS=Homo sapiens OX=9606 GN=NAP1L4 PE=1 SV=1	Q99733	NAP1L4	43 kDa	3	3	6	4	1	5	6	1	3	1	4	6
RNA cytidine acetyltransferase OS=Homo sapiens OX=9606 GN=NAT10 PE=1 SV=2	Q9H0A0	NAT10	116 kDa	102	106	104	115	113	116	115	112	115	94	97	97
Neuroblastoma-amplified sequence OS=Homo sapiens OX=9606 GN=NBAS PE=1 SV=2	A2RRP1	NBAS	269 kDa	5	2	4	2	2	3	3	4	1	3	5	4
Condensin complex subunit 1 OS=Homo sapiens OX=9606 GN=NCAPD2 PE=1 SV=3	Q15021	NCAPD2	157 kDa	22	24	26	23	20	24	34	36	32	14	16	15
Condensin-2 complex subunit D3 OS=Homo sapiens OX=9606 GN=NCAPD3 PE=1 SV=2	P42695	NCAPD3	169 kDa	4	2	3	4	7	2	6	4	8	1	4	2
Condensin complex subunit 3 OS=Homo sapiens OX=9606 GN=NCAPG PE=1 SV=1	Q9BPX3	NCAPG	114 kDa	7	8	8	13	10	10	11	10	11	8	5	5
Condensin-2 complex subunit G2 OS=Homo sapiens OX=9606 GN=NCAPG2 PE=1 SV=1	Q86XI2	NCAPG2	131 kDa	10	12	14	13	13	8	12	10	10	8	8	4
Condensin complex subunit 2 OS=Homo sapiens OX=9606 GN=NCAPH PE=1 SV=3	Q15003	NCAPH	83 kDa	8	5	3	5	7	4	13	13	9	3	4	7
Condensin-2 complex subunit H2 OS=Homo sapiens OX=9606 GN=NCAPH2 PE=1 SV=1	Q6IBW4	NCAPH2	68 kDa	1	3	3	4	3	1	4	2	6	0	0	0
Nuclear cap-binding protein subunit 1 OS=Homo sapiens OX=9606 GN=NCBP1 PE=1 SV=1	Q09161	NCBP1	92 kDa	4	6	2	4	5	6	4	2	5	8	4	8
Nuclear cap-binding protein subunit 2 OS=Homo sapiens OX=9606 GN=NCBP2 PE=1 SV=1	P52298	NCBP2	18 kDa	0	0	0	1	3	6	1	1	3	2	4	5
Neutral cholesterol ester hydrolase 1 OS=Homo sapiens OX=9606 GN=NCEH1 PE=1 SV=3	Q6PIU2	NCEH1	46 kDa	6	8	3	4	1	6	8	8	4	4	5	8
Nck-associated protein 1 OS=Homo sapiens OX=9606 GN=NCKAP1 PE=1 SV=1	Q9Y2A7	NCKAP1	129 kDa	11	7	7	7	8	6	7	10	7	4	3	4
Nucleolin OS=Homo sapiens OX=9606 GN=NCL PE=1 SV=3	P19338	NCL	77 kDa	26	27	27	29	27	28	28	29	29	35	38	34
Nicalin OS=Homo sapiens OX=9606 GN=NCLN PE=1 SV=2	Q969V3	NCLN	63 kDa	6	10	11	2	5	5	1	4	5	4	4	2
Nuclear receptor corepressor 2 OS=Homo sapiens OX=9606 GN=NCOR2 PE=1 SV=3	Q9Y618	NCOR2	274 kDa	0	0	0	0	0	0	0	0	0	4	2	6
Nucleoporin NDC1 OS=Homo sapiens OX=9606 GN=NDC1 PE=1 SV=2	Q9BTX1	NDC1	76 kDa	6	2	4	0	0	0	0	0	0	0	0	0
Protein NDRG3 OS=Homo sapiens OX=9606 GN=NDRG3 PE=1 SV=2	Q9UGV2	NDRG3	41 kDa	0	0	0	7	4	2	0	0	0	3	1	5
NADH dehydrogenase [ubiquinone] 1 alpha subcomplex subunit 10, mitochondrial OS=Homo sapiens OX=9606 GN=NDUFA10 PE=1 SV=1	O95299	NDUFA10	41 kDa	7	4	5	1	2	4	8	4	4	5	9	7
NADH dehydrogenase [ubiquinone] 1 alpha subcomplex subunit 2 OS=Homo sapiens OX=9606 GN=NDUFA2 PE=1 SV=3	O43678	NDUFA2	11 kDa	5	2	3	0	0	0	2	1	3	5	2	3
Cytochrome c oxidase subunit NDUFA4 OS=Homo sapiens OX=9606 GN=NDUFA4 PE=1 SV=1	O00483	NDUFA4	9 kDa	9	10	5	3	7	7	3	6	3	6	4	6
NADH dehydrogenase [ubiquinone] 1 alpha subcomplex subunit 9, mitochondrial OS=Homo sapiens OX=9606 GN=NDUFA9 PE=1 SV=2	Q16795	NDUFA9	43 kDa	4	8	8	4	8	5	6	8	10	5	3	7
NADH-ubiquinone oxidoreductase 75 kDa subunit, mitochondrial OS=Homo sapiens OX=9606 GN=NDUFS1 PE=1 SV=3	P28331	NDUFS1	79 kDa	7	3	3	7	6	11	8	8	10	5	6	5
NADH dehydrogenase [ubiquinone] iron-sulfur protein 3, mitochondrial OS=Homo sapiens OX=9606 GN=NDUFS3 PE=1 SV=1	O75489	NDUFS3	30 kDa	5	4	1	0	0	0	1	4	2	3	7	3
E3 ubiquitin-protein ligase NEDD4 OS=Homo sapiens OX=9606 GN=NEDD4 PE=1 SV=4	P46934	NEDD4	149 kDa	3	4	7	6	9	6	10	6	8	3	2	1
E3 ubiquitin-protein ligase NEDD4-like OS=Homo sapiens OX=9606 GN=NEDD4L PE=1 SV=2	Q96PU5	NEDD4L	112 kDa	10	8	6	3	6	6	6	5	4	0	0	0
Serine/threonine-protein kinase Nek9 OS=Homo sapiens OX=9606 GN=NEK9 PE=1 SV=2	Q8TD19	NEK9	107 kDa	4	2	5	5	1	2	7	2	6	9	6	7
Negative elongation factor B OS=Homo sapiens OX=9606 GN=NELFB PE=1 SV=1	Q8WX92	NELFB	66 kDa	2	2	3	3	5	1	3	5	3	5	4	1
Negative elongation factor E OS=Homo sapiens OX=9606 GN=NELFE PE=1 SV=3	P18615	NELFE	43 kDa	3	5	5	6	5	2	8	7	3	3	7	2
Nuclear export mediator factor NEMF OS=Homo sapiens OX=9606 GN=NEMF PE=1 SV=4	O60524	NEMF	123 kDa	11	13	9	13	15	14	18	17	15	13	8	12
Nexilin OS=Homo sapiens OX=9606 GN=NEXN PE=1 SV=1	Q0ZGT2	NEXN	81 kDa	10	11	13	10	12	9	12	14	13	28	26	27
Merlin OS=Homo sapiens OX=9606 GN=NF2 PE=1 SV=1	P35240	NF2	70 kDa	4	5	5	1	5	4	1	2	5	5	6	1
Nuclear factor of activated T-cells 5 OS=Homo sapiens OX=9606 GN=NFAT5 PE=1 SV=1	O94916	NFAT5	166 kDa	0	0	0	5	1	4	2	5	1	8	3	7
Nuclear factor 1 C-type OS=Homo sapiens OX=9606 GN=NFIC PE=1 SV=2	P08651	NFIC	56 kDa	6	4	2	3	3	1	1	1	1	5	2	1
Nuclear factor 1 X-type OS=Homo sapiens OX=9606 GN=NFIX PE=1 SV=2	Q14938	NFIX	55 kDa	5	2	3	0	0	0	4	5	1	0	0	0
Nuclear factor NF-kappa-B p105 subunit OS=Homo sapiens OX=9606 GN=NFKB1 PE=1 SV=2	P19838	NFKB1	105 kDa	4	1	5	0	0	0	0	0	0	3	7	2
Nuclear factor NF-kappa-B p100 subunit OS=Homo sapiens OX=9606 GN=NFKB2 PE=1 SV=4	Q00653	NFKB2	97 kDa	7	4	2	0	0	0	1	4	3	5	2	5
Cysteine desulfurase, mitochondrial OS=Homo sapiens OX=9606 GN=NFS1 PE=1 SV=3	Q9Y697	NFS1	50 kDa	6	4	1	5	5	3	5	3	2	2	3	5
NF-X1-type zinc finger protein NFXL1 OS=Homo sapiens OX=9606 GN=NFXL1 PE=1 SV=2	Q6ZNB6	NFXL1	101 kDa	9	4	7	2	7	5	1	4	2	5	1	2
Neuroguidin OS=Homo sapiens OX=9606 GN=NGDN PE=1 SV=1	Q8NEJ9	NGDN	36 kDa	14	11	13	17	12	14	17	15	12	13	9	9
H/ACA ribonucleoprotein complex subunit 2 OS=Homo sapiens OX=9606 GN=NHP2 PE=1 SV=1	Q9NX24	NHP2	17 kDa	26	31	27	28	29	33	27	30	28	31	30	29
Protein Niban 2 OS=Homo sapiens OX=9606 GN=NIBAN2 PE=1 SV=3	Q96TA1	NIBAN2	84 kDa	6	7	8	6	5	3	9	8	7	10	9	6
MKI67 FHA domain-interacting nucleolar phosphoprotein OS=Homo sapiens OX=9606 GN=NIFK PE=1 SV=1	Q9BYG3	NIFK	34 kDa	10	6	6	9	9	8	3	4	6	4	5	4
Nipped-B-like protein OS=Homo sapiens OX=9606 GN=NIPBL PE=1 SV=2	Q6KC79	NIPBL	316 kDa	14	18	19	24	26	27	24	25	21	20	15	16
NF-kappa-B-activating protein OS=Homo sapiens OX=9606 GN=NKAP PE=1 SV=1	Q8N5F7	NKAP	47 kDa	10	11	13	8	7	6	13	11	14	15	18	19
Uncharacterized protein NKAPD1 OS=Homo sapiens OX=9606 GN=NKAPD1 PE=1 SV=2	Q6ZUT1	NKAPD1	34 kDa	10	6	10	6	5	3	7	8	8	3	7	3
NF-kappa-B-repressing factor OS=Homo sapiens OX=9606 GN=NKRF PE=1 SV=2	O15226	NKRF	78 kDa	8	8	5	7	10	10	4	7	4	4	7	8
NK-tumor recognition protein OS=Homo sapiens OX=9606 GN=NKTR PE=1 SV=2	P30414	NKTR	166 kDa	15	14	13	22	24	19	22	20	19	11	12	12
60S ribosomal export protein NMD3 OS=Homo sapiens OX=9606 GN=NMD3 PE=1 SV=1	Q96D46	NMD3	58 kDa	3	8	5	4	5	6	4	4	8	2	3	4
Nucleoside diphosphate kinase A OS=Homo sapiens OX=9606 GN=NME1 PE=1 SV=1	P15531 (+1)	NME1	17 kDa	1	4	2	0	0	0	0	0	0	7	7	3
Glycylpeptide N-tetradecanoyltransferase 1 OS=Homo sapiens OX=9606 GN=NMT1 PE=1 SV=2	P30419	NMT1	57 kDa	9	4	5	6	2	3	1	6	3	2	4	1
Nicotinamide N-methyltransferase OS=Homo sapiens OX=9606 GN=NNMT PE=1 SV=1	P40261	NNMT	30 kDa	5	2	2	6	4	9	6	4	4	5	5	3
NAD(P) transhydrogenase, mitochondrial OS=Homo sapiens OX=9606 GN=NNT PE=1 SV=3	Q13423	NNT	114 kDa	6	4	7	10	8	7	7	11	10	18	16	14
RNA-binding protein NOB1 OS=Homo sapiens OX=9606 GN=NOB1 PE=1 SV=1	Q9ULX3	NOB1	47 kDa	7	7	2	3	1	5	1	5	4	1	3	2
Nucleolar complex protein 2 homolog OS=Homo sapiens OX=9606 GN=NOC2L PE=1 SV=4	Q9Y3T9	NOC2L	85 kDa	5	4	6	15	13	16	12	12	11	14	14	12
Nucleolar complex protein 3 homolog OS=Homo sapiens OX=9606 GN=NOC3L PE=1 SV=1	Q8WTT2	NOC3L	93 kDa	28	27	29	29	28	33	28	24	23	25	22	26
Nucleolar complex protein 4 homolog OS=Homo sapiens OX=9606 GN=NOC4L PE=1 SV=1	Q9BVI4	NOC4L	58 kDa	1	5	4	9	8	4	5	4	1	3	4	6
Nucleolar protein 10 OS=Homo sapiens OX=9606 GN=NOL10 PE=1 SV=1	Q9BSC4	NOL10	80 kDa	11	13	15	11	11	11	10	13	14	13	12	9
Nucleolar protein 11 OS=Homo sapiens OX=9606 GN=NOL11 PE=1 SV=1	Q9H8H0	NOL11	81 kDa	2	1	5	3	2	5	2	1	1	4	2	4
Nucleolar protein 12 OS=Homo sapiens OX=9606 GN=NOL12 PE=1 SV=1	Q9UGY1	NOL12	25 kDa	6	2	4	5	1	1	4	2	5	0	0	0
Nucleolar protein 6 OS=Homo sapiens OX=9606 GN=NOL6 PE=1 SV=2	Q9H6R4	NOL6	128 kDa	8	6	6	7	7	9	4	5	8	10	7	6
Nucleolar protein 8 OS=Homo sapiens OX=9606 GN=NOL8 PE=1 SV=1	Q76FK4	NOL8	132 kDa	2	2	5	4	1	4	7	2	3	0	0	0
Polynucleotide 5'-hydroxyl-kinase NOL9 OS=Homo sapiens OX=9606 GN=NOL9 PE=1 SV=1	Q5SY16	NOL9	79 kDa	7	2	4	4	2	3	6	1	3	3	4	4
Nucleolar and coiled-body phosphoprotein 1 OS=Homo sapiens OX=9606 GN=NOLC1 PE=1 SV=2	Q14978	NOLC1	74 kDa	7	8	9	22	22	18	11	16	15	13	8	10
Nucleolar MIF4G domain-containing protein 1 OS=Homo sapiens OX=9606 GN=NOM1 PE=1 SV=1	Q5C9Z4	NOM1	96 kDa	9	13	10	19	17	21	24	20	20	17	22	20
Non-POU domain-containing octamer-binding protein OS=Homo sapiens OX=9606 GN=NONO PE=1 SV=4	Q15233	NONO	54 kDa	10	9	7	9	9	13	7	8	6	10	9	14
H/ACA ribonucleoprotein complex subunit 3 OS=Homo sapiens OX=9606 GN=NOP10 PE=1 SV=1	Q9NPE3	NOP10	8 kDa	21	23	19	9	10	11	13	14	9	14	10	9
Nucleolar protein 14 OS=Homo sapiens OX=9606 GN=NOP14 PE=1 SV=3	P78316	NOP14	98 kDa	2	3	7	2	1	4	3	5	1	2	1	5
Nucleolar protein 16 OS=Homo sapiens OX=9606 GN=NOP16 PE=1 SV=2	Q9Y3C1	NOP16	21 kDa	3	3	2	6	10	10	8	8	3	3	8	4
Probable 28S rRNA (cytosine(4447)-C(5))-methyltransferase OS=Homo sapiens OX=9606 GN=NOP2 PE=1 SV=2	P46087	NOP2	89 kDa	27	25	28	31	29	29	38	39	35	27	26	31
Ribosome biogenesis protein NOP53 OS=Homo sapiens OX=9606 GN=NOP53 PE=1 SV=2	Q9NZM5	NOP53	54 kDa	6	7	4	5	4	6	5	6	4	6	7	3
Nucleolar protein 56 OS=Homo sapiens OX=9606 GN=NOP56 PE=1 SV=4	O00567	NOP56	66 kDa	94	90	90	82	83	80	80	85	84	74	76	78
Nucleolar protein 58 OS=Homo sapiens OX=9606 GN=NOP58 PE=1 SV=1	Q9Y2X3	NOP58	60 kDa	99	99	100	83	81	79	92	93	90	76	77	73
Nucleolar protein 9 OS=Homo sapiens OX=9606 GN=NOP9 PE=1 SV=1	Q86U38	NOP9	69 kDa	1	2	2	3	3	2	5	5	2	3	4	2
Nitric oxide synthase-interacting protein OS=Homo sapiens OX=9606 GN=NOSIP PE=1 SV=1	Q9Y314	NOSIP	33 kDa	1	5	1	0	0	0	5	7	3	7	2	6
Puromycin-sensitive aminopeptidase OS=Homo sapiens OX=9606 GN=NPEPPS PE=1 SV=2	P55786	NPEPPS	103 kDa	8	6	4	5	6	3	5	2	5	14	17	13
Nephrocystin-3 OS=Homo sapiens OX=9606 GN=NPHP3 PE=1 SV=1	Q7Z494	NPHP3	151 kDa	2	6	3	2	5	1	3	4	1	2	3	2
Nucleophosmin OS=Homo sapiens OX=9606 GN=NPM1 PE=1 SV=2	P06748	NPM1	33 kDa	6	8	11	11	6	7	3	5	6	12	14	9
NAD(P)H dehydrogenase [quinone] 1 OS=Homo sapiens OX=9606 GN=NQO1 PE=1 SV=1	P15559 (+1)	NQO1	31 kDa	8	9	5	3	5	1	3	2	3	8	3	4
Glucocorticoid receptor OS=Homo sapiens OX=9606 GN=NR3C1 PE=1 SV=1	P04150	NR3C1	86 kDa	5	4	8	6	10	7	11	7	8	6	3	7
Protein NRDE2 homolog OS=Homo sapiens OX=9606 GN=NRDE2 PE=1 SV=3	Q9H7Z3	NRDE2	133 kDa	3	6	8	3	4	2	3	8	7	3	2	4
Nurim OS=Homo sapiens OX=9606 GN=NRM PE=1 SV=1	Q8IXM6	NRM	29 kDa	6	5	4	4	5	4	4	5	8	4	2	6
Ribosome biogenesis protein NSA2 homolog OS=Homo sapiens OX=9606 GN=NSA2 PE=1 SV=1	O95478	NSA2	30 kDa	7	10	9	11	13	10	14	13	10	11	9	7
Histone-lysine N-methyltransferase NSD2 OS=Homo sapiens OX=9606 GN=NSD2 PE=1 SV=1	O96028	NSD2	152 kDa	16	13	15	9	11	8	18	19	14	8	5	8
Histone-lysine N-methyltransferase NSD3 OS=Homo sapiens OX=9606 GN=NSD3 PE=1 SV=1	Q9BZ95	NSD3	162 kDa	3	4	6	9	6	8	10	6	6	6	4	2
Vesicle-fusing ATPase OS=Homo sapiens OX=9606 GN=NSF PE=1 SV=3	P46459	NSF	83 kDa	14	9	10	20	19	15	9	11	12	8	11	9
NSFL1 cofactor p47 OS=Homo sapiens OX=9606 GN=NSFL1C PE=1 SV=2	Q9UNZ2	NSFL1C	41 kDa	6	4	3	0	0	0	0	0	0	5	3	1
Nuclear speckle splicing regulatory protein 1 OS=Homo sapiens OX=9606 GN=NSRP1 PE=1 SV=1	Q9H0G5	NSRP1	66 kDa	2	4	1	1	3	3	7	6	2	4	6	1
tRNA (cytosine(34)-C(5))-methyltransferase OS=Homo sapiens OX=9606 GN=NSUN2 PE=1 SV=2	Q08J23	NSUN2	86 kDa	14	14	11	18	21	20	9	11	9	17	20	21
Probable 28S rRNA (cytosine-C(5))-methyltransferase OS=Homo sapiens OX=9606 GN=NSUN5 PE=1 SV=2	Q96P11	NSUN5	47 kDa	4	2	2	1	2	2	6	4	3	2	5	5
5'-nucleotidase domain-containing protein 1 OS=Homo sapiens OX=9606 GN=NT5DC1 PE=1 SV=1	Q5TFE4	NT5DC1	52 kDa	2	6	5	3	2	1	0	0	0	0	0	0
5'-nucleotidase domain-containing protein 2 OS=Homo sapiens OX=9606 GN=NT5DC2 PE=1 SV=1	Q9H857	NT5DC2	61 kDa	4	2	7	4	2	1	1	4	1	4	1	5
Cytosolic Fe-S cluster assembly factor NUBP1 OS=Homo sapiens OX=9606 GN=NUBP1 PE=1 SV=2	P53384	NUBP1	35 kDa	2	5	7	0	0	0	1	1	1	3	1	2
Cytosolic Fe-S cluster assembly factor NUBP2 OS=Homo sapiens OX=9606 GN=NUBP2 PE=1 SV=1	Q9Y5Y2	NUBP2	29 kDa	6	2	6	0	0	0	0	0	0	0	0	0
Nuclear migration protein nudC OS=Homo sapiens OX=9606 GN=NUDC PE=1 SV=1	Q9Y266	NUDC	38 kDa	5	8	3	3	1	3	3	2	6	6	2	6
Diphosphoinositol polyphosphate phosphohydrolase 3-beta OS=Homo sapiens OX=9606 GN=NUDT11 PE=1 SV=1	Q96G61	NUDT11	19 kDa	4	7	6	7	3	7	0	0	0	2	1	3
Cleavage and polyadenylation specificity factor subunit 5 OS=Homo sapiens OX=9606 GN=NUDT21 PE=1 SV=1	O43809	NUDT21	26 kDa	3	2	3	5	2	5	6	2	2	8	7	5
Kinetochore protein Nuf2 OS=Homo sapiens OX=9606 GN=NUF2 PE=1 SV=2	Q9BZD4	NUF2	54 kDa	2	7	6	0	0	0	0	0	0	2	3	1
Nuclear fragile X mental retardation-interacting protein 2 OS=Homo sapiens OX=9606 GN=NUFIP2 PE=1 SV=1	Q7Z417	NUFIP2	76 kDa	17	16	20	19	20	17	20	23	19	24	24	23
Nuclear mitotic apparatus protein 1 OS=Homo sapiens OX=9606 GN=NUMA1 PE=1 SV=2	Q14980	NUMA1	238 kDa	55	53	52	47	48	49	58	55	59	50	54	51
Protein numb homolog OS=Homo sapiens OX=9606 GN=NUMB PE=1 SV=2	P49757	NUMB	71 kDa	6	2	3	1	2	4	3	2	1	3	1	5
Nuclear pore complex protein Nup153 OS=Homo sapiens OX=9606 GN=NUP153 PE=1 SV=2	P49790	NUP153	154 kDa	2	2	3	8	6	6	7	3	8	9	11	7
Nuclear pore complex protein Nup155 OS=Homo sapiens OX=9606 GN=NUP155 PE=1 SV=1	O75694	NUP155	155 kDa	7	2	2	7	8	3	7	2	5	8	8	3
Nuclear pore complex protein Nup160 OS=Homo sapiens OX=9606 GN=NUP160 PE=1 SV=3	Q12769	NUP160	162 kDa	5	9	6	4	6	2	2	6	7	1	5	1
Nucleoporin NUP188 homolog OS=Homo sapiens OX=9606 GN=NUP188 PE=1 SV=1	Q5SRE5	NUP188	196 kDa	6	8	11	7	11	9	8	13	11	4	1	6
Nuclear pore complex protein Nup205 OS=Homo sapiens OX=9606 GN=NUP205 PE=1 SV=3	Q92621	NUP205	228 kDa	14	17	14	24	26	25	24	19	20	20	20	18
Nuclear pore complex protein Nup214 OS=Homo sapiens OX=9606 GN=NUP214 PE=1 SV=2	P35658	NUP214	214 kDa	4	3	2	4	1	2	6	5	2	0	0	0
Nucleoporin Nup37 OS=Homo sapiens OX=9606 GN=NUP37 PE=1 SV=1	Q8NFH4	NUP37	37 kDa	6	2	6	1	5	5	2	1	4	6	2	7
Nuclear pore complex protein Nup85 OS=Homo sapiens OX=9606 GN=NUP85 PE=1 SV=1	Q9BW27	NUP85	75 kDa	4	5	5	11	7	9	4	3	4	3	6	2
Nuclear pore complex protein Nup93 OS=Homo sapiens OX=9606 GN=NUP93 PE=1 SV=2	Q8N1F7	NUP93	93 kDa	19	17	20	20	25	20	19	14	18	14	14	17
Nuclear pore complex protein Nup98-Nup96 OS=Homo sapiens OX=9606 GN=NUP98 PE=1 SV=4	P52948	NUP98	198 kDa	4	4	3	1	3	3	4	2	5	4	3	7
Nucleolar and spindle-associated protein 1 OS=Homo sapiens OX=9606 GN=NUSAP1 PE=1 SV=1	Q9BXS6	NUSAP1	49 kDa	2	3	3	1	4	6	8	4	6	0	0	0
Nuclear RNA export factor 1 OS=Homo sapiens OX=9606 GN=NXF1 PE=1 SV=1	Q9UBU9	NXF1	70 kDa	7	6	3	8	11	6	2	3	5	2	2	6
2'-5'-oligoadenylate synthase 3 OS=Homo sapiens OX=9606 GN=OAS3 PE=1 SV=3	Q9Y6K5	OAS3	121 kDa	3	3	1	4	4	1	2	4	4	4	4	1
2'-5'-oligoadenylate synthase-like protein OS=Homo sapiens OX=9606 GN=OASL PE=1 SV=2	Q15646	OASL	59 kDa	6	7	8	24	26	22	17	20	19	18	15	18
Ornithine aminotransferase, mitochondrial OS=Homo sapiens OX=9606 GN=OAT PE=1 SV=1	P04181	OAT	49 kDa	4	7	7	10	6	8	7	9	6	7	6	10
Obg-like ATPase 1 OS=Homo sapiens OX=9606 GN=OLA1 PE=1 SV=2	Q9NTK5	OLA1	45 kDa	1	3	2	4	6	5	2	2	2	6	2	1
Dynamin-like 120 kDa protein, mitochondrial OS=Homo sapiens OX=9606 GN=OPA1 PE=1 SV=3	O60313	OPA1	112 kDa	6	11	10	9	11	14	10	14	12	17	13	12
Optineurin OS=Homo sapiens OX=9606 GN=OPTN PE=1 SV=3	Q96CV9	OPTN	66 kDa	2	3	3	0	0	0	0	0	0	0	0	0
Origin recognition complex subunit 3 OS=Homo sapiens OX=9606 GN=ORC3 PE=1 SV=1	Q9UBD5	ORC3	82 kDa	6	3	2	0	0	0	4	1	5	0	0	0
Origin recognition complex subunit 4 OS=Homo sapiens OX=9606 GN=ORC4 PE=1 SV=2	O43929	ORC4	50 kDa	7	2	4	3	6	7	2	5	4	4	8	3
Origin recognition complex subunit 5 OS=Homo sapiens OX=9606 GN=ORC5 PE=1 SV=1	O43913	ORC5	50 kDa	7	9	6	5	2	5	5	3	8	2	6	3
Oxysterol-binding protein 1 OS=Homo sapiens OX=9606 GN=OSBP PE=1 SV=1	P22059	OSBP	89 kDa	2	2	4	4	6	2	0	0	0	3	2	5
Oxysterol-binding protein-related protein 8 OS=Homo sapiens OX=9606 GN=OSBPL8 PE=1 SV=3	Q9BZF1	OSBPL8	101 kDa	6	3	2	6	1	2	0	0	0	0	0	0
Probable tRNA N6-adenosine threonylcarbamoyltransferase OS=Homo sapiens OX=9606 GN=OSGEP PE=1 SV=1	Q9NPF4	OSGEP	36 kDa	0	0	0	1	1	4	2	3	6	3	1	5
Ubiquitin thioesterase OTUB1 OS=Homo sapiens OX=9606 GN=OTUB1 PE=1 SV=2	Q96FW1	OTUB1	31 kDa	4	3	1	3	1	4	4	4	1	6	2	4
Serine/threonine-protein kinase OSR1 OS=Homo sapiens OX=9606 GN=OXSR1 PE=1 SV=1	O95747	OXSR1	58 kDa	2	1	1	2	6	5	7	3	3	3	4	3
Prolyl 3-hydroxylase 1 OS=Homo sapiens OX=9606 GN=P3H1 PE=1 SV=2	Q32P28	P3H1	83 kDa	10	6	10	4	4	6	7	8	7	12	13	11
Protein disulfide-isomerase OS=Homo sapiens OX=9606 GN=P4HB PE=1 SV=3	P07237	P4HB	57 kDa	4	2	6	0	0	0	0	0	0	7	7	10
Proliferation-associated protein 2G4 OS=Homo sapiens OX=9606 GN=PA2G4 PE=1 SV=3	Q9UQ80	PA2G4	44 kDa	2	4	2	3	5	1	3	1	2	5	4	7
Polyadenylate-binding protein 1 OS=Homo sapiens OX=9606 GN=PABPC1 PE=1 SV=2	P11940	PABPC1	71 kDa	27	24	23	32	31	30	25	27	23	29	32	28
Polyadenylate-binding protein 4 OS=Homo sapiens OX=9606 GN=PABPC4 PE=1 SV=1	Q13310	PABPC4	71 kDa	15	15	14	24	28	24	14	13	11	27	30	30
RNA polymerase II-associated factor 1 homolog OS=Homo sapiens OX=9606 GN=PAF1 PE=1 SV=2	Q8N7H5	PAF1	60 kDa	2	6	6	3	2	3	3	3	6	10	12	7
Platelet-activating factor acetylhydrolase IB subunit gamma OS=Homo sapiens OX=9606 GN=PAFAH1B3 PE=1 SV=1	Q15102	PAFAH1B3	26 kDa	0	0	0	0	0	0	0	0	0	4	3	4
p21-activated protein kinase-interacting protein 1 OS=Homo sapiens OX=9606 GN=PAK1IP1 PE=1 SV=2	Q9NWT1	PAK1IP1	44 kDa	22	23	27	25	30	28	32	33	33	24	23	21
Serine/threonine-protein kinase PAK 2 OS=Homo sapiens OX=9606 GN=PAK2 PE=1 SV=3	Q13177	PAK2	58 kDa	6	2	7	3	3	4	6	3	6	7	6	3
Serine/threonine-protein kinase PAK 4 OS=Homo sapiens OX=9606 GN=PAK4 PE=1 SV=1	O96013	PAK4	64 kDa	5	5	4	4	1	5	2	2	1	3	4	7
Poly(A) polymerase alpha OS=Homo sapiens OX=9606 GN=PAPOLA PE=1 SV=4	P51003	PAPOLA	83 kDa	3	6	1	2	3	3	2	6	5	6	4	1
Protein/nucleic acid deglycase DJ-1 OS=Homo sapiens OX=9606 GN=PARK7 PE=1 SV=2	Q99497	PARK7	20 kDa	2	7	6	1	4	4	7	2	4	2	6	6
Poly [ADP-ribose] polymerase 1 OS=Homo sapiens OX=9606 GN=PARP1 PE=1 SV=4	P09874	PARP1	113 kDa	94	92	97	70	71	72	87	92	90	95	93	90
Poly [ADP-ribose] polymerase 2 OS=Homo sapiens OX=9606 GN=PARP2 PE=1 SV=2	Q9UGN5	PARP2	66 kDa	9	5	6	6	10	11	8	7	8	8	12	7
Protein mono-ADP-ribosyltransferase PARP4 OS=Homo sapiens OX=9606 GN=PARP4 PE=1 SV=3	Q9UKK3	PARP4	193 kDa	0	0	0	4	2	1	0	0	0	6	3	2
Alpha-parvin OS=Homo sapiens OX=9606 GN=PARVA PE=1 SV=1	Q9NVD7	PARVA	42 kDa	3	1	5	5	6	1	2	5	1	6	2	5
Protein PAT1 homolog 1 OS=Homo sapiens OX=9606 GN=PATL1 PE=1 SV=2	Q86TB9	PATL1	87 kDa	2	2	4	5	1	2	4	1	2	3	3	1
Protein polybromo-1 OS=Homo sapiens OX=9606 GN=PBRM1 PE=1 SV=1	Q86U86	PBRM1	193 kDa	37	36	40	37	40	42	40	38	39	30	33	33
Pyruvate carboxylase, mitochondrial OS=Homo sapiens OX=9606 GN=PC PE=1 SV=2	P11498	PC	130 kDa	70	68	66	84	80	82	57	58	59	62	59	62
Poly(rC)-binding protein 1 OS=Homo sapiens OX=9606 GN=PCBP1 PE=1 SV=2	Q15365	PCBP1	37 kDa	13	15	18	16	20	16	13	12	15	23	20	23
Poly(rC)-binding protein 2 OS=Homo sapiens OX=9606 GN=PCBP2 PE=1 SV=1	Q15366	PCBP2	39 kDa	11	11	10	13	14	11	16	12	17	18	18	14
Propionyl-CoA carboxylase alpha chain, mitochondrial OS=Homo sapiens OX=9606 GN=PCCA PE=1 SV=4	P05165	PCCA	80 kDa	43	38	38	17	18	16	25	26	30	25	28	24
Propionyl-CoA carboxylase beta chain, mitochondrial OS=Homo sapiens OX=9606 GN=PCCB PE=1 SV=3	P05166	PCCB	58 kDa	26	26	23	9	13	12	21	18	23	22	20	17
PCI domain-containing protein 2 OS=Homo sapiens OX=9606 GN=PCID2 PE=1 SV=2	Q5JVF3	PCID2	46 kDa	6	3	5	3	2	6	6	2	2	1	3	4
Phosphoenolpyruvate carboxykinase [GTP], mitochondrial OS=Homo sapiens OX=9606 GN=PCK2 PE=1 SV=4	Q16822	PCK2	71 kDa	1	4	1	2	6	2	6	2	1	4	3	8
Protein piccolo OS=Homo sapiens OX=9606 GN=PCLO PE=1 SV=5	Q9Y6V0	PCLO	561 kDa	0	0	0	0	0	0	2	4	1	2	6	6
Proliferating cell nuclear antigen OS=Homo sapiens OX=9606 GN=PCNA PE=1 SV=1	P12004	PCNA	29 kDa	10	10	6	7	6	10	9	9	6	13	13	12
28 kDa heat- and acid-stable phosphoprotein OS=Homo sapiens OX=9606 GN=PDAP1 PE=1 SV=1	Q13442	PDAP1	21 kDa	0	0	0	0	0	0	0	0	0	2	7	6
Protein RRP5 homolog OS=Homo sapiens OX=9606 GN=PDCD11 PE=1 SV=3	Q14690	PDCD11	209 kDa	9	8	11	15	15	17	11	9	10	13	15	17
Programmed cell death protein 6 OS=Homo sapiens OX=9606 GN=PDCD6 PE=1 SV=1	O75340	PDCD6	22 kDa	6	8	11	13	9	13	13	9	10	16	11	15
Programmed cell death 6-interacting protein OS=Homo sapiens OX=9606 GN=PDCD6IP PE=1 SV=1	Q8WUM4	PDCD6IP	96 kDa	16	16	14	18	20	20	17	21	20	22	26	24
Pyruvate dehydrogenase E1 component subunit beta, mitochondrial OS=Homo sapiens OX=9606 GN=PDHB PE=1 SV=3	P11177	PDHB	39 kDa	1	6	5	3	4	2	3	1	5	2	1	6
Pyruvate dehydrogenase protein X component, mitochondrial OS=Homo sapiens OX=9606 GN=PDHX PE=1 SV=3	O00330	PDHX	54 kDa	4	5	2	3	5	1	0	0	0	6	3	1
Protein disulfide-isomerase A3 OS=Homo sapiens OX=9606 GN=PDIA3 PE=1 SV=4	P30101	PDIA3	57 kDa	6	10	9	5	3	3	9	6	9	6	8	6
Protein disulfide-isomerase A4 OS=Homo sapiens OX=9606 GN=PDIA4 PE=1 SV=2	P13667	PDIA4	73 kDa	2	4	4	1	1	4	0	0	0	8	11	6
Protein disulfide-isomerase A6 OS=Homo sapiens OX=9606 GN=PDIA6 PE=1 SV=1	Q15084	PDIA6	48 kDa	19	18	18	21	19	21	19	18	21	17	22	18
[Pyruvate dehydrogenase (acetyl-transferring)] kinase isozyme 3, mitochondrial OS=Homo sapiens OX=9606 GN=PDK3 PE=1 SV=1	Q15120	PDK3	47 kDa	3	6	2	5	1	3	0	0	0	0	0	0
PDZ and LIM domain protein 1 OS=Homo sapiens OX=9606 GN=PDLIM1 PE=1 SV=4	O00151	PDLIM1	36 kDa	6	7	10	8	11	9	13	8	8	15	13	17
PDZ and LIM domain protein 4 OS=Homo sapiens OX=9606 GN=PDLIM4 PE=1 SV=2	P50479	PDLIM4	35 kDa	3	2	4	1	5	3	2	1	2	7	3	4
PDZ and LIM domain protein 5 OS=Homo sapiens OX=9606 GN=PDLIM5 PE=1 SV=5	Q96HC4	PDLIM5	64 kDa	7	6	9	10	11	6	7	6	11	10	5	5
PDZ and LIM domain protein 7 OS=Homo sapiens OX=9606 GN=PDLIM7 PE=1 SV=1	Q9NR12	PDLIM7	50 kDa	15	16	15	8	7	6	9	11	13	7	9	7
Sister chromatid cohesion protein PDS5 homolog A OS=Homo sapiens OX=9606 GN=PDS5A PE=1 SV=1	Q29RF7	PDS5A	151 kDa	10	6	8	12	13	16	8	10	10	11	7	8
Sister chromatid cohesion protein PDS5 homolog B OS=Homo sapiens OX=9606 GN=PDS5B PE=1 SV=1	Q9NTI5	PDS5B	165 kDa	69	67	72	52	48	52	69	67	66	42	40	43
Pyridoxal-dependent decarboxylase domain-containing protein 1 OS=Homo sapiens OX=9606 GN=PDXDC1 PE=1 SV=2	Q6P996	PDXDC1	87 kDa	6	2	4	6	8	6	7	8	12	12	9	8
Pyridoxal phosphate phosphatase OS=Homo sapiens OX=9606 GN=PDXP PE=1 SV=2	Q96GD0	PDXP	32 kDa	7	3	5	4	3	8	1	4	3	3	1	3
Protein pelota homolog OS=Homo sapiens OX=9606 GN=PELO PE=1 SV=2	Q9BRX2	PELO	43 kDa	11	7	6	2	6	2	4	7	7	2	1	3
Pescadillo homolog OS=Homo sapiens OX=9606 GN=PES1 PE=1 SV=1	O00541	PES1	68 kDa	18	18	23	28	32	28	24	28	25	21	24	23
Peroxisome biogenesis factor 10 OS=Homo sapiens OX=9606 GN=PEX10 PE=1 SV=1	O60683	PEX10	37 kDa	6	2	5	1	2	1	3	1	3	2	6	3
Peroxisomal membrane protein 11B OS=Homo sapiens OX=9606 GN=PEX11B PE=1 SV=1	O96011	PEX11B	28 kDa	6	2	7	4	2	1	3	1	4	1	5	5
Peroxisomal membrane protein PEX16 OS=Homo sapiens OX=9606 GN=PEX16 PE=1 SV=2	Q9Y5Y5	PEX16	39 kDa	6	2	5	2	1	4	5	3	4	3	1	2
ATP-dependent 6-phosphofructokinase, liver type OS=Homo sapiens OX=9606 GN=PFKL PE=1 SV=6	P17858	PFKL	85 kDa	6	6	9	8	4	5	7	7	6	6	10	7
ATP-dependent 6-phosphofructokinase, muscle type OS=Homo sapiens OX=9606 GN=PFKM PE=1 SV=2	P08237	PFKM	85 kDa	9	6	4	10	11	8	4	6	8	10	9	8
ATP-dependent 6-phosphofructokinase, platelet type OS=Homo sapiens OX=9606 GN=PFKP PE=1 SV=2	Q01813	PFKP	86 kDa	13	12	10	11	11	12	16	15	14	7	10	7
Profilin-1 OS=Homo sapiens OX=9606 GN=PFN1 PE=1 SV=2	P07737	PFN1	15 kDa	9	6	10	6	5	4	6	3	5	10	11	7
Phosphoglycerate mutase 1 OS=Homo sapiens OX=9606 GN=PGAM1 PE=1 SV=2	P18669	PGAM1	29 kDa	4	5	7	0	0	0	0	0	0	3	5	2
Serine/threonine-protein phosphatase PGAM5, mitochondrial OS=Homo sapiens OX=9606 GN=PGAM5 PE=1 SV=2	Q96HS1	PGAM5	32 kDa	5	5	6	15	12	10	9	10	6	10	6	11
6-phosphogluconate dehydrogenase, decarboxylating OS=Homo sapiens OX=9606 GN=PGD PE=1 SV=3	P52209	PGD	53 kDa	3	2	6	5	1	3	1	3	3	2	5	4
Phosphoglycerate kinase 1 OS=Homo sapiens OX=9606 GN=PGK1 PE=1 SV=3	P00558	PGK1	45 kDa	3	2	6	3	4	1	6	5	2	6	4	5
Membrane-associated progesterone receptor component 1 OS=Homo sapiens OX=9606 GN=PGRMC1 PE=1 SV=3	O00264	PGRMC1	22 kDa	1	2	5	0	0	0	0	0	0	2	3	4
Prohibitin OS=Homo sapiens OX=9606 GN=PHB PE=1 SV=1	P35232	PHB	30 kDa	20	23	24	23	20	21	21	23	23	29	28	30
Prohibitin-2 OS=Homo sapiens OX=9606 GN=PHB2 PE=1 SV=2	Q99623	PHB2	33 kDa	24	20	23	23	22	22	22	20	25	27	26	27
Polyhomeotic-like protein 2 OS=Homo sapiens OX=9606 GN=PHC2 PE=1 SV=1	Q8IXK0	PHC2	91 kDa	3	6	1	1	4	5	0	0	0	5	2	4
PHD finger protein 10 OS=Homo sapiens OX=9606 GN=PHF10 PE=1 SV=3	Q8WUB8	PHF10	56 kDa	5	4	2	3	4	5	6	2	3	7	4	3
PHD finger protein 14 OS=Homo sapiens OX=9606 GN=PHF14 PE=1 SV=2	O94880	PHF14	100 kDa	6	2	5	4	3	3	4	3	6	4	2	4
Lysine-specific demethylase PHF2 OS=Homo sapiens OX=9606 GN=PHF2 PE=1 SV=4	O75151	PHF2	121 kDa	6	10	10	9	6	8	8	10	12	7	7	4
PHD finger protein 20-like protein 1 OS=Homo sapiens OX=9606 GN=PHF20L1 PE=1 SV=2	A8MW92	PHF20L1	115 kDa	5	2	3	2	4	3	3	1	2	6	3	1
PHD finger protein 3 OS=Homo sapiens OX=9606 GN=PHF3 PE=1 SV=3	Q92576	PHF3	229 kDa	5	6	5	0	0	0	1	5	4	2	1	6
PHD finger-like domain-containing protein 5A OS=Homo sapiens OX=9606 GN=PHF5A PE=1 SV=1	Q7RTV0	PHF5A	12 kDa	4	2	5	2	4	2	4	2	6	0	0	0
PHD finger protein 6 OS=Homo sapiens OX=9606 GN=PHF6 PE=1 SV=1	Q8IWS0	PHF6	41 kDa	6	5	8	4	9	7	6	8	4	5	1	4
D-3-phosphoglycerate dehydrogenase OS=Homo sapiens OX=9606 GN=PHGDH PE=1 SV=4	O43175	PHGDH	57 kDa	13	17	18	8	10	10	9	10	8	13	15	18
PH-interacting protein OS=Homo sapiens OX=9606 GN=PHIP PE=1 SV=2	Q8WWQ0	PHIP	207 kDa	73	74	74	79	84	83	157	157	162	64	59	60
Phosphorylase b kinase regulatory subunit beta OS=Homo sapiens OX=9606 GN=PHKB PE=1 SV=3	Q93100	PHKB	125 kDa	0	0	0	0	0	0	0	0	0	2	4	6
Pleckstrin homology-like domain family A member 1 OS=Homo sapiens OX=9606 GN=PHLDA1 PE=1 SV=4	Q8WV24	PHLDA1	45 kDa	5	7	2	3	2	2	8	3	7	4	2	6
Pleckstrin homology-like domain family A member 2 OS=Homo sapiens OX=9606 GN=PHLDA2 PE=1 SV=2	Q53GA4	PHLDA2	17 kDa	1	4	4	3	5	1	3	8	6	4	5	1
Pleckstrin homology-like domain family B member 2 OS=Homo sapiens OX=9606 GN=PHLDB2 PE=1 SV=2	Q86SQ0	PHLDB2	142 kDa	5	4	7	5	2	5	15	12	15	4	2	5
PHD and RING finger domain-containing protein 1 OS=Homo sapiens OX=9606 GN=PHRF1 PE=1 SV=3	Q9P1Y6	PHRF1	179 kDa	3	7	6	7	5	3	0	0	0	5	5	1
Phosphatidylinositol-binding clathrin assembly protein OS=Homo sapiens OX=9606 GN=PICALM PE=1 SV=2	Q13492	PICALM	71 kDa	6	6	2	4	7	5	3	4	6	2	6	4
GPI-anchor transamidase OS=Homo sapiens OX=9606 GN=PIGK PE=1 SV=2	Q92643	PIGK	45 kDa	3	4	2	6	2	7	2	6	7	2	1	5
GPI transamidase component PIG-S OS=Homo sapiens OX=9606 GN=PIGS PE=1 SV=3	Q96S52	PIGS	62 kDa	5	5	9	7	10	9	6	7	4	4	3	8
GPI transamidase component PIG-T OS=Homo sapiens OX=9606 GN=PIGT PE=1 SV=1	Q969N2	PIGT	66 kDa	4	2	3	5	5	3	6	6	2	3	5	2
Phosphatidylinositol glycan anchor biosynthesis class U protein OS=Homo sapiens OX=9606 GN=PIGU PE=1 SV=3	Q9H490	PIGU	50 kDa	5	3	3	7	11	7	8	6	8	5	6	1
Phosphatidylinositol 3-kinase catalytic subunit type 3 OS=Homo sapiens OX=9606 GN=PIK3C3 PE=1 SV=1	Q8NEB9	PIK3C3	102 kDa	2	2	1	2	1	2	0	0	0	2	2	3
Phosphoinositide 3-kinase regulatory subunit 4 OS=Homo sapiens OX=9606 GN=PIK3R4 PE=1 SV=3	Q99570	PIK3R4	153 kDa	5	7	7	6	8	3	2	6	1	0	0	0
PIN2/TERF1-interacting telomerase inhibitor 1 OS=Homo sapiens OX=9606 GN=PINX1 PE=1 SV=2	Q96BK5	PINX1	37 kDa	3	7	6	4	7	5	9	4	6	7	7	6
Phosphatidylinositol 5-phosphate 4-kinase type-2 alpha OS=Homo sapiens OX=9606 GN=PIP4K2A PE=1 SV=2	P48426	PIP4K2A	46 kDa	22	18	22	17	20	18	20	18	22	25	22	27
Phosphatidylinositol 5-phosphate 4-kinase type-2 beta OS=Homo sapiens OX=9606 GN=PIP4K2B PE=1 SV=1	P78356	PIP4K2B	47 kDa	20	16	16	18	20	15	13	16	13	20	23	25
Phosphatidylinositol 5-phosphate 4-kinase type-2 gamma OS=Homo sapiens OX=9606 GN=PIP4K2C PE=1 SV=3	Q8TBX8	PIP4K2C	47 kDa	10	12	10	7	6	10	8	10	8	12	12	8
Phosphatidylserine decarboxylase proenzyme, mitochondrial OS=Homo sapiens OX=9606 GN=PISD PE=2 SV=4	Q9UG56	PISD	47 kDa	3	3	2	3	6	5	5	1	6	0	0	0
Pyruvate kinase PKM OS=Homo sapiens OX=9606 GN=PKM PE=1 SV=4	P14618	PKM	58 kDa	79	80	80	90	89	86	90	85	90	102	103	103
Serine/threonine-protein kinase N2 OS=Homo sapiens OX=9606 GN=PKN2 PE=1 SV=1	Q16513	PKN2	112 kDa	3	2	4	0	0	0	0	0	0	0	0	0
1-phosphatidylinositol 4,5-bisphosphate phosphodiesterase beta-4 OS=Homo sapiens OX=9606 GN=PLCB4 PE=1 SV=3	Q15147	PLCB4	134 kDa	2	3	7	0	0	0	6	6	10	7	2	5
Phospholipase D1 OS=Homo sapiens OX=9606 GN=PLD1 PE=1 SV=1	Q13393	PLD1	124 kDa	4	5	2	5	2	4	4	2	1	7	4	7
Plectin OS=Homo sapiens OX=9606 GN=PLEC PE=1 SV=3	Q15149	PLEC	532 kDa	86	82	82	130	127	129	90	90	91	173	172	169
Pleckstrin homology domain-containing family J member 1 OS=Homo sapiens OX=9606 GN=PLEKHJ1 PE=2 SV=1	Q9NW61	PLEKHJ1	18 kDa	4	2	6	3	2	4	4	1	5	2	6	6
Perilipin-3 OS=Homo sapiens OX=9606 GN=PLIN3 PE=1 SV=3	O60664	PLIN3	47 kDa	0	0	0	0	0	0	0	0	0	5	8	4
Serine/threonine-protein kinase PLK1 OS=Homo sapiens OX=9606 GN=PLK1 PE=1 SV=1	P53350	PLK1	68 kDa	6	4	4	3	4	5	11	8	7	0	0	0
Procollagen-lysine,2-oxoglutarate 5-dioxygenase 1 OS=Homo sapiens OX=9606 GN=PLOD1 PE=1 SV=2	Q02809	PLOD1	84 kDa	5	4	2	0	0	0	0	0	0	1	3	4
Multifunctional procollagen lysine hydroxylase and glycosyltransferase LH3 OS=Homo sapiens OX=9606 GN=PLOD3 PE=1 SV=1	O60568	PLOD3	85 kDa	2	6	4	0	0	0	0	0	0	3	5	1
Pleiotropic regulator 1 OS=Homo sapiens OX=9606 GN=PLRG1 PE=1 SV=1	O43660	PLRG1	57 kDa	4	7	2	4	4	1	4	6	1	4	1	4
Plastin-3 OS=Homo sapiens OX=9606 GN=PLS3 PE=1 SV=4	P13797	PLS3	71 kDa	6	7	10	5	2	4	3	5	1	8	6	10
Protein PML OS=Homo sapiens OX=9606 GN=PML PE=1 SV=3	P29590	PML	98 kDa	1	4	2	7	2	6	0	0	0	4	1	5
Phosphomevalonate kinase OS=Homo sapiens OX=9606 GN=PMVK PE=1 SV=3	Q15126	PMVK	22 kDa	2	6	4	4	2	7	3	7	5	4	6	6
Pinin OS=Homo sapiens OX=9606 GN=PNN PE=1 SV=5	Q9H307	PNN	82 kDa	2	7	5	7	6	3	0	0	0	6	4	7
RNA-binding protein PNO1 OS=Homo sapiens OX=9606 GN=PNO1 PE=1 SV=1	Q9NRX1	PNO1	28 kDa	5	4	9	8	11	6	6	10	8	7	6	4
Neuropathy target esterase OS=Homo sapiens OX=9606 GN=PNPLA6 PE=1 SV=3	Q8IY17	PNPLA6	151 kDa	5	3	5	2	6	3	6	4	2	4	2	1
Pogo transposable element with ZNF domain OS=Homo sapiens OX=9606 GN=POGZ PE=1 SV=2	Q7Z3K3	POGZ	155 kDa	1	3	5	3	7	2	0	0	0	2	4	1
DNA polymerase delta catalytic subunit OS=Homo sapiens OX=9606 GN=POLD1 PE=1 SV=2	P28340	POLD1	124 kDa	6	8	8	8	12	8	10	9	10	8	9	9
DNA polymerase subunit gamma-2, mitochondrial OS=Homo sapiens OX=9606 GN=POLG2 PE=1 SV=1	Q9UHN1	POLG2	55 kDa	1	6	5	1	1	5	0	0	0	4	5	2
DNA-directed RNA polymerase I subunit RPA1 OS=Homo sapiens OX=9606 GN=POLR1A PE=1 SV=2	O95602	POLR1A	195 kDa	29	28	25	25	22	27	32	28	31	47	47	51
DNA-directed RNA polymerase I subunit RPA2 OS=Homo sapiens OX=9606 GN=POLR1B PE=1 SV=2	Q9H9Y6	POLR1B	128 kDa	13	11	10	16	13	14	15	15	11	19	21	16
DNA-directed RNA polymerases I and III subunit RPAC1 OS=Homo sapiens OX=9606 GN=POLR1C PE=1 SV=1	O15160	POLR1C	39 kDa	11	10	9	15	19	16	14	16	12	13	14	17
DNA-directed RNA polymerases I and III subunit RPAC2 OS=Homo sapiens OX=9606 GN=POLR1D PE=1 SV=1	P0DPB6	POLR1D	15 kDa	5	2	5	1	3	2	3	4	1	5	1	2
DNA-directed RNA polymerase I subunit RPA49 OS=Homo sapiens OX=9606 GN=POLR1E PE=1 SV=3	Q9GZS1	POLR1E	47 kDa	44	42	46	35	38	40	44	48	43	32	33	36
DNA-directed RNA polymerase II subunit RPB2 OS=Homo sapiens OX=9606 GN=POLR2B PE=1 SV=1	P30876	POLR2B	134 kDa	6	5	8	9	8	6	3	3	2	6	7	3
DNA-directed RNA polymerase II subunit RPB3 OS=Homo sapiens OX=9606 GN=POLR2C PE=1 SV=2	P19387	POLR2C	31 kDa	7	2	6	2	7	5	3	8	4	6	2	4
DNA-directed RNA polymerases I, II, and III subunit RPABC1 OS=Homo sapiens OX=9606 GN=POLR2E PE=1 SV=4	P19388	POLR2E	25 kDa	4	3	5	7	3	5	4	2	6	6	6	3
DNA-directed RNA polymerases I, II, and III subunit RPABC3 OS=Homo sapiens OX=9606 GN=POLR2H PE=1 SV=4	P52434	POLR2H	17 kDa	7	3	5	5	3	5	8	4	5	2	2	3
DNA-directed RNA polymerase, mitochondrial OS=Homo sapiens OX=9606 GN=POLRMT PE=1 SV=2	O00411	POLRMT	139 kDa	2	4	6	2	4	6	7	3	8	3	1	1
Nuclear envelope pore membrane protein POM 121C OS=Homo sapiens OX=9606 GN=POM121C PE=1 SV=3	A8CG34	POM121C	125 kDa	2	6	4	5	2	1	4	1	1	2	5	4
Ribonucleases P/MRP protein subunit POP1 OS=Homo sapiens OX=9606 GN=POP1 PE=1 SV=2	Q99575	POP1	115 kDa	18	17	19	38	33	35	34	35	30	14	18	18
Suppressor of SWI4 1 homolog OS=Homo sapiens OX=9606 GN=PPAN PE=2 SV=1	Q9NQ55	PPAN	53 kDa	6	6	9	12	8	10	9	11	6	9	5	10
Liprin-alpha-1 OS=Homo sapiens OX=9606 GN=PPFIA1 PE=1 SV=1	Q13136	PPFIA1	136 kDa	3	4	1	4	4	3	1	2	3	3	5	5
Peptidyl-prolyl cis-trans isomerase A OS=Homo sapiens OX=9606 GN=PPIA PE=1 SV=2	P62937 (+1)	PPIA	18 kDa	6	5	6	1	2	4	3	2	5	10	8	6
Peptidyl-prolyl cis-trans isomerase B OS=Homo sapiens OX=9606 GN=PPIB PE=1 SV=2	P23284	PPIB	24 kDa	80	78	82	53	50	54	63	60	63	55	57	55
Peptidyl-prolyl cis-trans isomerase G OS=Homo sapiens OX=9606 GN=PPIG PE=1 SV=2	Q13427	PPIG	89 kDa	25	26	22	15	15	17	17	17	21	16	13	18
Peptidyl-prolyl cis-trans isomerase-like 4 OS=Homo sapiens OX=9606 GN=PPIL4 PE=1 SV=1	Q8WUA2	PPIL4	57 kDa	7	4	3	7	4	7	3	4	4	5	7	6
Inositol hexakisphosphate and diphosphoinositol-pentakisphosphate kinase 2 OS=Homo sapiens OX=9606 GN=PPIP5K2 PE=1 SV=3	O43314	PPIP5K2	140 kDa	3	2	4	7	8	3	2	7	6	0	0	0
Protein phosphatase 1F OS=Homo sapiens OX=9606 GN=PPM1F PE=1 SV=3	P49593	PPM1F	50 kDa	5	4	2	8	6	11	5	7	4	6	5	3
Protein phosphatase 1G OS=Homo sapiens OX=9606 GN=PPM1G PE=1 SV=1	O15355	PPM1G	59 kDa	5	7	2	5	5	1	1	5	6	3	1	2
Serine/threonine-protein phosphatase PP1-alpha catalytic subunit OS=Homo sapiens OX=9606 GN=PPP1CA PE=1 SV=1	P62136	PPP1CA	38 kDa	9	10	11	6	8	8	6	8	7	11	6	6
Serine/threonine-protein phosphatase 1 regulatory subunit 10 OS=Homo sapiens OX=9606 GN=PPP1R10 PE=1 SV=1	Q96QC0	PPP1R10	99 kDa	2	5	5	3	6	1	0	0	0	0	0	0
Protein phosphatase 1 regulatory subunit 12A OS=Homo sapiens OX=9606 GN=PPP1R12A PE=1 SV=1	O14974	PPP1R12A	115 kDa	2	3	7	1	1	6	4	1	5	7	5	9
Serine/threonine-protein phosphatase 2A catalytic subunit alpha isoform OS=Homo sapiens OX=9606 GN=PPP2CA PE=1 SV=1	P67775	PPP2CA	36 kDa	7	7	5	3	6	5	5	6	3	6	4	5
Serine/threonine-protein phosphatase 2A 65 kDa regulatory subunit A alpha isoform OS=Homo sapiens OX=9606 GN=PPP2R1A PE=1 SV=4	P30153	PPP2R1A	65 kDa	89	90	91	14	12	14	24	23	27	27	26	30
Serine/threonine-protein phosphatase 2A 56 kDa regulatory subunit delta isoform OS=Homo sapiens OX=9606 GN=PPP2R5D PE=1 SV=1	Q14738	PPP2R5D	70 kDa	7	5	4	4	2	3	3	4	1	1	3	4
Peroxiredoxin-1 OS=Homo sapiens OX=9606 GN=PRDX1 PE=1 SV=1	Q06830 (+1)	PRDX1	22 kDa	13	9	9	8	12	7	6	7	9	13	14	16
Peroxiredoxin-2 OS=Homo sapiens OX=9606 GN=PRDX2 PE=1 SV=5	P32119	PRDX2	22 kDa	3	6	5	3	4	3	0	0	0	15	11	12
Peroxiredoxin-6 OS=Homo sapiens OX=9606 GN=PRDX6 PE=1 SV=3	P30041	PRDX6	25 kDa	25	20	21	22	19	18	13	17	14	20	19	23
DNA primase small subunit OS=Homo sapiens OX=9606 GN=PRIM1 PE=1 SV=1	P49642	PRIM1	50 kDa	2	5	6	5	1	1	3	8	4	6	4	2
5'-AMP-activated protein kinase catalytic subunit alpha-1 OS=Homo sapiens OX=9606 GN=PRKAA1 PE=1 SV=4	Q13131	PRKAA1	64 kDa	7	5	5	7	9	9	5	4	4	7	5	4
cAMP-dependent protein kinase catalytic subunit alpha OS=Homo sapiens OX=9606 GN=PRKACA PE=1 SV=2	P17612	PRKACA	41 kDa	10	11	10	16	18	17	17	12	14	8	12	9
cAMP-dependent protein kinase catalytic subunit beta OS=Homo sapiens OX=9606 GN=PRKACB PE=1 SV=2	P22694	PRKACB	41 kDa	11	14	10	16	16	19	12	13	13	7	12	7
5'-AMP-activated protein kinase subunit gamma-1 OS=Homo sapiens OX=9606 GN=PRKAG1 PE=1 SV=1	P54619	PRKAG1	38 kDa	6	2	2	3	7	4	3	6	4	5	3	2
cAMP-dependent protein kinase type II-alpha regulatory subunit OS=Homo sapiens OX=9606 GN=PRKAR2A PE=1 SV=2	P13861	PRKAR2A	46 kDa	2	3	6	0	0	0	0	0	0	6	3	1
Protein kinase C alpha type OS=Homo sapiens OX=9606 GN=PRKCA PE=1 SV=4	P17252	PRKCA	77 kDa	5	4	2	5	3	2	3	1	2	4	1	4
DNA-dependent protein kinase catalytic subunit OS=Homo sapiens OX=9606 GN=PRKDC PE=1 SV=3	P78527	PRKDC	469 kDa	178	179	175	222	221	223	198	197	201	166	167	164
Interferon-inducible double-stranded RNA-dependent protein kinase activator A OS=Homo sapiens OX=9606 GN=PRKRA PE=1 SV=1	O75569	PRKRA	34 kDa	2	3	6	0	0	0	5	1	5	0	0	0
Protein arginine N-methyltransferase 3 OS=Homo sapiens OX=9606 GN=PRMT3 PE=1 SV=4	O60678	PRMT3	60 kDa	6	3	2	5	4	2	5	2	3	1	4	3
Protein arginine N-methyltransferase 5 OS=Homo sapiens OX=9606 GN=PRMT5 PE=1 SV=4	O14744	PRMT5	73 kDa	8	8	7	15	14	12	15	18	16	12	16	17
Protein arginine N-methyltransferase 6 OS=Homo sapiens OX=9606 GN=PRMT6 PE=1 SV=1	Q96LA8	PRMT6	42 kDa	2	2	1	2	7	4	1	4	4	4	2	4
Protein arginine N-methyltransferase 9 OS=Homo sapiens OX=9606 GN=PRMT9 PE=1 SV=1	Q6P2P2	PRMT9	95 kDa	2	6	4	0	0	0	0	0	0	0	0	0
Endothelial protein C receptor OS=Homo sapiens OX=9606 GN=PROCR PE=1 SV=1	Q9UNN8	PROCR	27 kDa	0	0	0	0	0	0	0	0	0	7	6	3
Pre-mRNA-processing factor 19 OS=Homo sapiens OX=9606 GN=PRPF19 PE=1 SV=1	Q9UMS4	PRPF19	55 kDa	12	16	14	8	11	12	16	13	13	15	15	11
U4/U6 small nuclear ribonucleoprotein Prp3 OS=Homo sapiens OX=9606 GN=PRPF3 PE=1 SV=2	O43395	PRPF3	78 kDa	9	9	5	8	4	4	9	9	6	9	10	5
U4/U6 small nuclear ribonucleoprotein Prp31 OS=Homo sapiens OX=9606 GN=PRPF31 PE=1 SV=2	Q8WWY3	PRPF31	55 kDa	2	3	5	7	2	2	0	0	0	5	2	6
Pre-mRNA-splicing factor 38B OS=Homo sapiens OX=9606 GN=PRPF38B PE=1 SV=1	Q5VTL8	PRPF38B	64 kDa	19	16	15	9	7	11	13	12	15	13	15	11
U4/U6 small nuclear ribonucleoprotein Prp4 OS=Homo sapiens OX=9606 GN=PRPF4 PE=1 SV=2	O43172	PRPF4	58 kDa	3	2	5	6	4	3	4	3	6	7	4	8
Pre-mRNA-processing factor 40 homolog A OS=Homo sapiens OX=9606 GN=PRPF40A PE=1 SV=2	O75400	PRPF40A	109 kDa	46	49	48	65	64	64	46	42	46	57	61	62
Serine/threonine-protein kinase PRP4 homolog OS=Homo sapiens OX=9606 GN=PRPF4B PE=1 SV=3	Q13523	PRPF4B	117 kDa	65	70	67	54	54	53	69	68	67	57	61	57
Pre-mRNA-processing factor 6 OS=Homo sapiens OX=9606 GN=PRPF6 PE=1 SV=1	O94906	PRPF6	107 kDa	27	27	30	24	24	25	38	36	34	21	23	22
Pre-mRNA-processing-splicing factor 8 OS=Homo sapiens OX=9606 GN=PRPF8 PE=1 SV=2	Q6P2Q9	PRPF8	274 kDa	28	28	26	21	23	21	18	17	22	24	24	27
Ribose-phosphate pyrophosphokinase 1 OS=Homo sapiens OX=9606 GN=PRPS1 PE=1 SV=2	P60891	PRPS1	35 kDa	4	2	3	0	0	0	0	0	0	0	0	0
Proline-rich protein 11 OS=Homo sapiens OX=9606 GN=PRR11 PE=1 SV=1	Q96HE9	PRR11	40 kDa	8	3	4	0	0	0	3	3	1	0	0	0
Protein PRRC2C OS=Homo sapiens OX=9606 GN=PRRC2C PE=1 SV=4	Q9Y520	PRRC2C	317 kDa	4	7	8	1	4	1	0	0	0	2	2	6
Serine protease 23 OS=Homo sapiens OX=9606 GN=PRSS23 PE=1 SV=1	O95084	PRSS23	43 kDa	2	5	6	0	0	0	3	2	6	3	3	1
PC4 and SFRS1-interacting protein OS=Homo sapiens OX=9606 GN=PSIP1 PE=1 SV=1	O75475	PSIP1	60 kDa	14	19	18	11	10	15	9	6	10	12	9	11
Proteasome subunit alpha type-1 OS=Homo sapiens OX=9606 GN=PSMA1 PE=1 SV=1	P25786	PSMA1	30 kDa	5	6	3	2	6	5	4	2	5	2	6	6
Proteasome subunit alpha type-4 OS=Homo sapiens OX=9606 GN=PSMA4 PE=1 SV=1	P25789	PSMA4	29 kDa	4	2	5	4	3	6	4	5	7	8	10	7
Proteasome subunit alpha type-5 OS=Homo sapiens OX=9606 GN=PSMA5 PE=1 SV=3	P28066	PSMA5	26 kDa	6	2	3	1	4	4	1	6	4	1	4	4
Proteasome subunit alpha type-6 OS=Homo sapiens OX=9606 GN=PSMA6 PE=1 SV=1	P60900	PSMA6	27 kDa	6	2	4	1	4	4	2	1	4	0	0	0
Proteasome subunit beta type-1 OS=Homo sapiens OX=9606 GN=PSMB1 PE=1 SV=2	P20618	PSMB1	26 kDa	4	4	2	2	5	4	0	0	0	1	5	2
26S proteasome regulatory subunit 4 OS=Homo sapiens OX=9606 GN=PSMC1 PE=1 SV=1	P62191	PSMC1	49 kDa	2	3	2	3	6	7	5	6	3	5	4	1
26S proteasome regulatory subunit 7 OS=Homo sapiens OX=9606 GN=PSMC2 PE=1 SV=3	P35998	PSMC2	49 kDa	3	4	6	6	3	7	6	8	9	6	2	2
26S proteasome regulatory subunit 6B OS=Homo sapiens OX=9606 GN=PSMC4 PE=1 SV=2	P43686	PSMC4	47 kDa	1	5	6	5	1	2	0	0	0	3	6	4
26S proteasome regulatory subunit 8 OS=Homo sapiens OX=9606 GN=PSMC5 PE=1 SV=1	P62195	PSMC5	46 kDa	3	5	4	3	4	4	1	3	1	10	6	5
26S proteasome regulatory subunit 10B OS=Homo sapiens OX=9606 GN=PSMC6 PE=1 SV=1	P62333	PSMC6	44 kDa	2	3	5	0	0	0	0	0	0	0	0	0
26S proteasome non-ATPase regulatory subunit 1 OS=Homo sapiens OX=9606 GN=PSMD1 PE=1 SV=2	Q99460	PSMD1	106 kDa	4	7	8	3	4	2	4	2	1	4	6	4
26S proteasome non-ATPase regulatory subunit 10 OS=Homo sapiens OX=9606 GN=PSMD10 PE=1 SV=1	O75832	PSMD10	24 kDa	1	6	1	4	3	1	0	0	0	3	2	6
26S proteasome non-ATPase regulatory subunit 11 OS=Homo sapiens OX=9606 GN=PSMD11 PE=1 SV=3	O00231	PSMD11	47 kDa	6	3	2	4	6	2	0	0	0	11	10	6
26S proteasome non-ATPase regulatory subunit 12 OS=Homo sapiens OX=9606 GN=PSMD12 PE=1 SV=3	O00232	PSMD12	53 kDa	2	5	7	0	0	0	0	0	0	0	0	0
26S proteasome non-ATPase regulatory subunit 2 OS=Homo sapiens OX=9606 GN=PSMD2 PE=1 SV=3	Q13200	PSMD2	100 kDa	6	8	6	7	10	6	5	3	3	8	5	9
26S proteasome non-ATPase regulatory subunit 3 OS=Homo sapiens OX=9606 GN=PSMD3 PE=1 SV=2	O43242	PSMD3	61 kDa	26	27	24	22	19	21	19	16	14	22	23	20
26S proteasome non-ATPase regulatory subunit 5 OS=Homo sapiens OX=9606 GN=PSMD5 PE=1 SV=3	Q16401	PSMD5	56 kDa	0	0	0	0	0	0	8	4	8	2	3	6
26S proteasome non-ATPase regulatory subunit 6 OS=Homo sapiens OX=9606 GN=PSMD6 PE=1 SV=1	Q15008	PSMD6	46 kDa	2	5	5	2	5	4	6	7	2	6	8	3
Proteasome activator complex subunit 2 OS=Homo sapiens OX=9606 GN=PSME2 PE=1 SV=4	Q9UL46	PSME2	27 kDa	2	6	6	4	1	3	2	1	5	5	7	2
Proteasome inhibitor PI31 subunit OS=Homo sapiens OX=9606 GN=PSMF1 PE=1 SV=2	Q92530	PSMF1	30 kDa	4	2	6	3	1	4	1	3	5	6	2	7
Paraspeckle component 1 OS=Homo sapiens OX=9606 GN=PSPC1 PE=1 SV=1	Q8WXF1	PSPC1	59 kDa	5	3	2	7	6	2	6	4	7	1	1	5
Polypyrimidine tract-binding protein 1 OS=Homo sapiens OX=9606 GN=PTBP1 PE=1 SV=1	P26599	PTBP1	57 kDa	12	9	10	17	13	15	10	9	11	15	15	17
Polypyrimidine tract-binding protein 3 OS=Homo sapiens OX=9606 GN=PTBP3 PE=1 SV=2	O95758	PTBP3	60 kDa	0	0	0	4	2	4	6	2	7	0	0	0
Pentatricopeptide repeat-containing protein 1, mitochondrial OS=Homo sapiens OX=9606 GN=PTCD1 PE=1 SV=2	O75127	PTCD1	79 kDa	1	2	1	2	5	7	7	4	3	3	5	5
Phosphatidylserine synthase 2 OS=Homo sapiens OX=9606 GN=PTDSS2 PE=1 SV=1	Q9BVG9	PTDSS2	56 kDa	2	2	1	2	3	2	5	6	2	5	8	3
Prostaglandin reductase 1 OS=Homo sapiens OX=9606 GN=PTGR1 PE=1 SV=2	Q14914	PTGR1	36 kDa	2	6	3	1	5	5	3	7	7	4	5	2
Focal adhesion kinase 1 OS=Homo sapiens OX=9606 GN=PTK2 PE=1 SV=2	Q05397	PTK2	119 kDa	6	4	1	0	0	0	0	0	0	3	4	2
Pleiotrophin OS=Homo sapiens OX=9606 GN=PTN PE=1 SV=1	P21246	PTN	19 kDa	5	1	5	1	6	1	1	4	6	4	4	2
Tyrosine-protein phosphatase non-receptor type 14 OS=Homo sapiens OX=9606 GN=PTPN14 PE=1 SV=2	Q15678	PTPN14	135 kDa	7	7	3	3	5	4	3	5	7	5	2	7
Tyrosine-protein phosphatase non-receptor type 23 OS=Homo sapiens OX=9606 GN=PTPN23 PE=1 SV=1	Q9H3S7	PTPN23	179 kDa	0	0	0	2	3	1	4	2	4	1	6	4
Peptidyl-tRNA hydrolase 2, mitochondrial OS=Homo sapiens OX=9606 GN=PTRH2 PE=1 SV=1	Q9Y3E5	PTRH2	19 kDa	7	2	4	1	4	4	6	3	1	4	6	2
Poly(U)-binding-splicing factor PUF60 OS=Homo sapiens OX=9606 GN=PUF60 PE=1 SV=1	Q9UHX1	PUF60	60 kDa	28	27	26	36	33	36	33	29	32	15	19	17
Pumilio homolog 1 OS=Homo sapiens OX=9606 GN=PUM1 PE=1 SV=3	Q14671	PUM1	126 kDa	2	7	5	4	8	6	2	1	1	8	6	3
Pumilio homolog 3 OS=Homo sapiens OX=9606 GN=PUM3 PE=1 SV=3	Q15397	PUM3	74 kDa	9	7	11	14	12	14	11	9	11	8	7	10
Transcriptional activator protein Pur-beta OS=Homo sapiens OX=9606 GN=PURB PE=1 SV=3	Q96QR8	PURB	33 kDa	1	2	6	4	3	7	5	5	2	4	2	2
tRNA pseudouridine synthase A OS=Homo sapiens OX=9606 GN=PUS1 PE=1 SV=3	Q9Y606	PUS1	47 kDa	0	0	0	0	0	0	0	0	0	3	2	3
Periodic tryptophan protein 2 homolog OS=Homo sapiens OX=9606 GN=PWP2 PE=2 SV=2	Q15269	PWP2	102 kDa	4	2	6	0	0	0	0	0	0	3	6	2
Peroxisomal membrane protein 4 OS=Homo sapiens OX=9606 GN=PXMP4 PE=1 SV=3	Q9Y6I8	PXMP4	24 kDa	1	3	4	3	2	4	4	1	4	0	0	0
Paxillin OS=Homo sapiens OX=9606 GN=PXN PE=1 SV=3	P49023	PXN	65 kDa	1	3	6	0	0	0	4	1	2	7	4	5
Pyrroline-5-carboxylate reductase 1, mitochondrial OS=Homo sapiens OX=9606 GN=PYCR1 PE=1 SV=2	P32322	PYCR1	33 kDa	4	7	2	6	4	4	3	6	8	8	3	4
Pyrroline-5-carboxylate reductase 2 OS=Homo sapiens OX=9606 GN=PYCR2 PE=1 SV=1	Q96C36	PYCR2	34 kDa	3	3	2	4	2	6	6	5	1	1	3	5
Pyrroline-5-carboxylate reductase 3 OS=Homo sapiens OX=9606 GN=PYCR3 PE=1 SV=3	Q53H96	PYCR3	29 kDa	2	5	2	10	6	9	5	1	2	8	3	3
Glycogen phosphorylase, brain form OS=Homo sapiens OX=9606 GN=PYGB PE=1 SV=5	P11216	PYGB	97 kDa	19	14	14	17	18	18	18	17	20	14	18	16
Glycogen phosphorylase, liver form OS=Homo sapiens OX=9606 GN=PYGL PE=1 SV=4	P06737	PYGL	97 kDa	6	8	8	8	10	8	8	10	9	14	13	9
Partner of Y14 and mago OS=Homo sapiens OX=9606 GN=PYM1 PE=1 SV=1	Q9BRP8	PYM1	23 kDa	5	3	5	11	8	7	4	5	3	7	6	3
Glutamine--tRNA ligase OS=Homo sapiens OX=9606 GN=QARS PE=1 SV=1	P47897	QARS	88 kDa	22	25	25	21	25	22	21	19	21	17	14	17
Ras-related protein Rab-13 OS=Homo sapiens OX=9606 GN=RAB13 PE=1 SV=1	P51153	RAB13	23 kDa	10	14	10	17	19	20	8	8	11	10	9	10
Ras-related protein Rab-14 OS=Homo sapiens OX=9606 GN=RAB14 PE=1 SV=4	P61106	RAB14	24 kDa	8	7	4	0	0	0	2	4	6	0	0	0
Ras-related protein Rab-18 OS=Homo sapiens OX=9606 GN=RAB18 PE=1 SV=1	Q9NP72	RAB18	23 kDa	4	5	2	4	7	3	3	3	7	3	6	7
Ras-related protein Rab-1A OS=Homo sapiens OX=9606 GN=RAB1A PE=1 SV=3	P62820	RAB1A	23 kDa	16	15	14	17	19	15	14	12	10	12	15	13
Ras-related protein Rab-21 OS=Homo sapiens OX=9606 GN=RAB21 PE=1 SV=3	Q9UL25	RAB21	24 kDa	4	2	4	4	3	2	6	5	3	2	3	2
Ras-related protein Rab-27A OS=Homo sapiens OX=9606 GN=RAB27A PE=1 SV=3	P51159	RAB27A	25 kDa	4	2	5	7	2	3	3	1	1	3	4	1
Ras-related protein Rab-31 OS=Homo sapiens OX=9606 GN=RAB31 PE=1 SV=1	Q13636	RAB31	22 kDa	6	2	6	1	4	4	0	0	0	5	4	1
Ras-related protein Rab-32 OS=Homo sapiens OX=9606 GN=RAB32 PE=1 SV=3	Q13637	RAB32	25 kDa	2	2	4	3	2	6	9	6	6	0	0	0
Ras-related protein Rab-34 OS=Homo sapiens OX=9606 GN=RAB34 PE=1 SV=1	Q9BZG1	RAB34	29 kDa	1	2	1	0	0	0	1	6	3	2	2	6
Ras-related protein Rab-35 OS=Homo sapiens OX=9606 GN=RAB35 PE=1 SV=1	Q15286	RAB35	23 kDa	9	11	13	12	16	14	10	9	8	11	8	9
Ras-related protein Rab-3B OS=Homo sapiens OX=9606 GN=RAB3B PE=1 SV=2	P20337	RAB3B	25 kDa	9	4	5	3	4	3	6	3	6	0	0	0
Rab3 GTPase-activating protein non-catalytic subunit OS=Homo sapiens OX=9606 GN=RAB3GAP2 PE=1 SV=1	Q9H2M9	RAB3GAP2	156 kDa	5	1	2	5	2	4	1	2	2	7	6	3
Ras-related protein Rab-5C OS=Homo sapiens OX=9606 GN=RAB5C PE=1 SV=2	P51148	RAB5C	23 kDa	3	8	6	4	2	3	3	2	4	4	3	2
Ras-related protein Rab-6A OS=Homo sapiens OX=9606 GN=RAB6A PE=1 SV=3	P20340	RAB6A	24 kDa	3	8	6	3	5	7	2	3	6	9	5	9
Ras-related protein Rab-7a OS=Homo sapiens OX=9606 GN=RAB7A PE=1 SV=1	P51149	RAB7A	23 kDa	3	1	1	5	6	1	1	6	2	4	7	9
Ras-related protein Rab-8B OS=Homo sapiens OX=9606 GN=RAB8B PE=1 SV=2	Q92930	RAB8B	24 kDa	15	11	10	11	14	12	11	10	9	9	10	12
Ras-related protein Rab-9A OS=Homo sapiens OX=9606 GN=RAB9A PE=1 SV=1	P51151	RAB9A	23 kDa	6	1	4	2	7	4	0	0	0	5	2	1
Rab-like protein 3 OS=Homo sapiens OX=9606 GN=RABL3 PE=1 SV=1	Q5HYI8	RABL3	26 kDa	2	6	5	4	5	1	1	5	3	3	4	1
Rab-like protein 6 OS=Homo sapiens OX=9606 GN=RABL6 PE=1 SV=2	Q3YEC7	RABL6	80 kDa	49	47	45	40	36	39	49	53	51	45	45	41
Ras-related C3 botulinum toxin substrate 2 OS=Homo sapiens OX=9606 GN=RAC2 PE=1 SV=1	P15153	RAC2	21 kDa	9	13	12	10	13	9	13	8	8	7	9	7
Rac GTPase-activating protein 1 OS=Homo sapiens OX=9606 GN=RACGAP1 PE=1 SV=1	Q9H0H5	RACGAP1	71 kDa	9	6	5	0	0	0	4	5	1	0	0	0
Receptor of activated protein C kinase 1 OS=Homo sapiens OX=9606 GN=RACK1 PE=1 SV=3	P63244	RACK1	35 kDa	49	44	47	37	34	37	33	35	31	21	17	18
Cell cycle checkpoint protein RAD1 OS=Homo sapiens OX=9606 GN=RAD1 PE=1 SV=1	O60671	RAD1	32 kDa	6	6	2	0	0	0	0	0	0	0	0	0
Double-strand-break repair protein rad21 homolog OS=Homo sapiens OX=9606 GN=RAD21 PE=1 SV=2	O60216	RAD21	72 kDa	4	5	2	2	1	2	2	4	5	0	0	0
UV excision repair protein RAD23 homolog B OS=Homo sapiens OX=9606 GN=RAD23B PE=1 SV=1	P54727	RAD23B	43 kDa	12	8	7	10	7	8	9	8	6	9	5	9
DNA repair protein RAD50 OS=Homo sapiens OX=9606 GN=RAD50 PE=1 SV=1	Q92878	RAD50	154 kDa	17	14	17	17	18	22	22	20	23	13	17	13
mRNA export factor OS=Homo sapiens OX=9606 GN=RAE1 PE=1 SV=1	P78406	RAE1	41 kDa	5	1	2	0	0	0	1	2	6	2	4	6
RAF proto-oncogene serine/threonine-protein kinase OS=Homo sapiens OX=9606 GN=RAF1 PE=1 SV=1	P04049	RAF1	73 kDa	9	9	5	3	1	1	7	4	6	5	5	2
Retinoic acid-induced protein 1 OS=Homo sapiens OX=9606 GN=RAI1 PE=1 SV=2	Q7Z5J4	RAI1	203 kDa	6	6	2	5	6	1	0	0	0	6	6	1
Ankycorbin OS=Homo sapiens OX=9606 GN=RAI14 PE=1 SV=2	Q9P0K7	RAI14	110 kDa	1	2	3	0	0	0	0	0	0	3	6	2
RNA-binding protein Raly OS=Homo sapiens OX=9606 GN=RALY PE=1 SV=1	Q9UKM9	RALY	32 kDa	8	6	10	13	11	11	13	17	12	13	13	9
GTP-binding nuclear protein Ran OS=Homo sapiens OX=9606 GN=RAN PE=1 SV=3	P62826	RAN	24 kDa	41	38	40	60	57	59	54	55	55	67	62	63
Ran-specific GTPase-activating protein OS=Homo sapiens OX=9606 GN=RANBP1 PE=1 SV=1	P43487	RANBP1	23 kDa	1	2	3	1	2	5	1	3	6	6	2	3
E3 SUMO-protein ligase RanBP2 OS=Homo sapiens OX=9606 GN=RANBP2 PE=1 SV=2	P49792	RANBP2	358 kDa	9	7	6	3	3	7	2	3	3	5	4	2
Ran-binding protein 6 OS=Homo sapiens OX=9606 GN=RANBP6 PE=1 SV=2	O60518	RANBP6	125 kDa	3	4	4	5	5	2	4	6	2	0	0	0
Ran GTPase-activating protein 1 OS=Homo sapiens OX=9606 GN=RANGAP1 PE=1 SV=1	P46060	RANGAP1	64 kDa	5	4	1	0	0	0	6	3	1	3	5	2
Ras-related protein Rap-1b OS=Homo sapiens OX=9606 GN=RAP1B PE=1 SV=1	P61224	RAP1B	21 kDa	1	5	6	3	2	2	1	4	1	5	4	8
Arginine--tRNA ligase, cytoplasmic OS=Homo sapiens OX=9606 GN=RARS PE=1 SV=2	P54136	RARS	75 kDa	46	45	49	61	59	63	51	53	51	40	42	41
Probable arginine--tRNA ligase, mitochondrial OS=Homo sapiens OX=9606 GN=RARS2 PE=1 SV=1	Q5T160	RARS2	66 kDa	5	5	4	5	4	3	3	3	3	0	0	0
Ras GTPase-activating protein 1 OS=Homo sapiens OX=9606 GN=RASA1 PE=1 SV=1	P20936	RASA1	116 kDa	0	0	0	0	0	0	2	6	4	0	0	0
Retinoblastoma-associated protein OS=Homo sapiens OX=9606 GN=RB1 PE=1 SV=2	P06400	RB1	106 kDa	11	8	7	11	10	6	8	4	3	1	1	3
Histone-binding protein RBBP4 OS=Homo sapiens OX=9606 GN=RBBP4 PE=1 SV=3	Q09028	RBBP4	48 kDa	15	15	11	12	13	10	18	18	14	10	8	9
E3 ubiquitin-protein ligase RBBP6 OS=Homo sapiens OX=9606 GN=RBBP6 PE=1 SV=1	Q7Z6E9	RBBP6	202 kDa	27	22	26	22	21	23	43	44	43	14	13	11
Histone-binding protein RBBP7 OS=Homo sapiens OX=9606 GN=RBBP7 PE=1 SV=1	Q16576	RBBP7	48 kDa	10	13	10	8	7	10	17	13	17	10	7	10
RNA binding protein fox-1 homolog 1 OS=Homo sapiens OX=9606 GN=RBFOX1 PE=1 SV=2	Q9NWB1 (+1)	RBFOX1	43 kDa	5	3	1	7	10	11	7	7	3	4	9	5
Ribosomal biogenesis factor OS=Homo sapiens OX=9606 GN=RBIS PE=1 SV=4	Q8N0T1	RBIS	11 kDa	3	5	4	3	1	1	1	5	2	0	0	0
RNA-binding protein 12B OS=Homo sapiens OX=9606 GN=RBM12B PE=1 SV=2	Q8IXT5	RBM12B	118 kDa	0	0	0	0	0	0	0	0	0	6	2	5
RNA-binding protein 14 OS=Homo sapiens OX=9606 GN=RBM14 PE=1 SV=2	Q96PK6	RBM14	69 kDa	20	24	20	20	17	20	17	14	16	16	16	18
RNA-binding protein 15 OS=Homo sapiens OX=9606 GN=RBM15 PE=1 SV=2	Q96T37	RBM15	107 kDa	10	9	7	12	17	14	13	11	16	9	5	6
Putative RNA-binding protein 15B OS=Homo sapiens OX=9606 GN=RBM15B PE=1 SV=3	Q8NDT2	RBM15B	97 kDa	2	3	2	0	0	0	2	6	5	5	4	1
Splicing factor 45 OS=Homo sapiens OX=9606 GN=RBM17 PE=1 SV=1	Q96I25	RBM17	45 kDa	10	8	12	14	17	13	12	15	17	19	16	18
Pre-mRNA-splicing factor RBM22 OS=Homo sapiens OX=9606 GN=RBM22 PE=1 SV=1	Q9NW64	RBM22	47 kDa	2	4	2	0	0	0	0	0	0	0	0	0
RNA-binding protein 25 OS=Homo sapiens OX=9606 GN=RBM25 PE=1 SV=3	P49756	RBM25	100 kDa	47	49	46	75	77	73	65	68	65	81	81	79
RNA-binding protein 28 OS=Homo sapiens OX=9606 GN=RBM28 PE=1 SV=3	Q9NW13	RBM28	86 kDa	10	11	13	13	12	16	15	18	17	7	12	10
RNA-binding protein 34 OS=Homo sapiens OX=9606 GN=RBM34 PE=1 SV=2	P42696	RBM34	49 kDa	7	12	11	10	10	14	11	14	13	7	4	9
RNA-binding protein 39 OS=Homo sapiens OX=9606 GN=RBM39 PE=1 SV=2	Q14498	RBM39	59 kDa	27	29	31	32	29	33	23	25	27	20	19	18
RNA-binding protein 4 OS=Homo sapiens OX=9606 GN=RBM4 PE=1 SV=1	Q9BWF3	RBM4	40 kDa	6	3	2	3	5	6	3	3	7	5	2	6
RNA-binding motif protein, X chromosome OS=Homo sapiens OX=9606 GN=RBMX PE=1 SV=3	P38159	RBMX	42 kDa	22	22	26	36	36	33	24	22	26	41	41	45
RNA-binding motif protein, X-linked 2 OS=Homo sapiens OX=9606 GN=RBMX2 PE=1 SV=2	Q9Y388	RBMX2	37 kDa	13	17	15	22	23	21	21	20	25	20	17	16
RNA binding motif protein, X-linked-like-1 OS=Homo sapiens OX=9606 GN=RBMXL1 PE=1 SV=1	Q96E39	RBMXL1	42 kDa	14	16	19	22	21	23	13	14	17	26	26	22
Recombining binding protein suppressor of hairless OS=Homo sapiens OX=9606 GN=RBPJ PE=1 SV=3	Q06330	RBPJ	56 kDa	4	3	2	4	2	1	2	5	5	0	0	0
Regulator of chromosome condensation OS=Homo sapiens OX=9606 GN=RCC1 PE=1 SV=1	P18754	RCC1	45 kDa	9	10	11	10	6	8	12	7	7	6	8	6
Protein RCC2 OS=Homo sapiens OX=9606 GN=RCC2 PE=1 SV=2	Q9P258	RCC2	56 kDa	3	4	2	1	2	2	3	5	2	3	3	3
RNA 3'-terminal phosphate cyclase-like protein OS=Homo sapiens OX=9606 GN=RCL1 PE=1 SV=3	Q9Y2P8	RCL1	41 kDa	6	6	3	6	3	3	3	4	7	2	4	6
Reticulocalbin-1 OS=Homo sapiens OX=9606 GN=RCN1 PE=1 SV=1	Q15293	RCN1	39 kDa	1	3	2	0	0	0	0	0	0	4	4	3
Retinol dehydrogenase 11 OS=Homo sapiens OX=9606 GN=RDH11 PE=1 SV=2	Q8TC12	RDH11	35 kDa	6	9	7	19	16	17	13	12	16	6	5	6
Radixin OS=Homo sapiens OX=9606 GN=RDX PE=1 SV=1	P35241	RDX	69 kDa	15	14	10	15	15	18	12	11	13	16	14	17
ATP-dependent DNA helicase Q1 OS=Homo sapiens OX=9606 GN=RECQL PE=1 SV=3	P46063	RECQL	73 kDa	4	9	8	0	0	0	3	5	7	1	3	1
Replication initiator 1 OS=Homo sapiens OX=9606 GN=REPIN1 PE=1 SV=1	Q9BWE0	REPIN1	64 kDa	6	5	3	10	8	10	6	9	9	7	10	5
RE1-silencing transcription factor OS=Homo sapiens OX=9606 GN=REST PE=1 SV=3	Q13127	REST	122 kDa	3	3	2	5	3	6	2	5	7	2	1	6
RNA exonuclease 4 OS=Homo sapiens OX=9606 GN=REXO4 PE=1 SV=2	Q9GZR2	REXO4	47 kDa	15	18	15	10	11	7	12	11	9	7	11	10
Replication factor C subunit 1 OS=Homo sapiens OX=9606 GN=RFC1 PE=1 SV=4	P35251	RFC1	128 kDa	48	44	44	35	31	33	37	36	41	22	23	23
Replication factor C subunit 2 OS=Homo sapiens OX=9606 GN=RFC2 PE=1 SV=3	P35250	RFC2	39 kDa	15	17	16	11	10	10	17	16	12	13	9	11
Replication factor C subunit 3 OS=Homo sapiens OX=9606 GN=RFC3 PE=1 SV=2	P40938	RFC3	41 kDa	6	9	10	4	5	5	4	8	5	5	7	6
Replication factor C subunit 4 OS=Homo sapiens OX=9606 GN=RFC4 PE=1 SV=2	P35249	RFC4	40 kDa	2	4	4	4	3	7	6	10	10	2	4	5
Replication factor C subunit 5 OS=Homo sapiens OX=9606 GN=RFC5 PE=1 SV=1	P40937	RFC5	38 kDa	11	15	12	12	12	7	7	11	8	12	11	7
Protein RFT1 homolog OS=Homo sapiens OX=9606 GN=RFT1 PE=1 SV=1	Q96AA3	RFT1	60 kDa	4	2	7	6	4	3	6	9	4	3	5	5
Raftlin OS=Homo sapiens OX=9606 GN=RFTN1 PE=1 SV=4	Q14699	RFTN1	63 kDa	6	7	4	7	9	6	7	6	8	2	6	4
GTP-binding protein Rheb OS=Homo sapiens OX=9606 GN=RHEB PE=1 SV=1	Q15382	RHEB	20 kDa	8	6	10	7	4	7	7	3	8	8	4	3
Rho-related GTP-binding protein RhoC OS=Homo sapiens OX=9606 GN=RHOC PE=1 SV=1	P08134 (+1)	RHOC	22 kDa	1	1	1	3	5	1	2	3	6	4	1	1
Rho-related GTP-binding protein RhoG OS=Homo sapiens OX=9606 GN=RHOG PE=1 SV=1	P84095	RHOG	21 kDa	4	2	5	8	6	10	9	5	4	3	3	2
Synembryn-A OS=Homo sapiens OX=9606 GN=RIC8A PE=1 SV=3	Q9NPQ8	RIC8A	60 kDa	0	0	0	5	1	5	2	1	5	2	7	6
Rapamycin-insensitive companion of mTOR OS=Homo sapiens OX=9606 GN=RICTOR PE=1 SV=1	Q6R327	RICTOR	192 kDa	0	0	0	4	6	3	5	3	6	7	4	3
Telomere-associated protein RIF1 OS=Homo sapiens OX=9606 GN=RIF1 PE=1 SV=2	Q5UIP0	RIF1	274 kDa	6	2	3	3	6	6	1	3	6	2	7	2
Ras and Rab interactor 1 OS=Homo sapiens OX=9606 GN=RIN1 PE=1 SV=4	Q13671	RIN1	84 kDa	0	0	0	0	0	0	0	0	0	2	4	5
Serine/threonine-protein kinase RIO1 OS=Homo sapiens OX=9606 GN=RIOK1 PE=1 SV=2	Q9BRS2	RIOK1	66 kDa	28	29	25	30	28	31	24	28	26	24	25	23
Ribosomal oxygenase 1 OS=Homo sapiens OX=9606 GN=RIOX1 PE=1 SV=2	Q9H6W3	RIOX1	71 kDa	1	1	1	0	0	0	6	3	4	1	4	1
Ribosomal oxygenase 2 OS=Homo sapiens OX=9606 GN=RIOX2 PE=1 SV=1	Q8IUF8	RIOX2	53 kDa	2	5	5	5	2	7	7	6	2	0	0	0
Receptor-interacting serine/threonine-protein kinase 1 OS=Homo sapiens OX=9606 GN=RIPK1 PE=1 SV=3	Q13546	RIPK1	76 kDa	1	3	5	0	0	0	3	2	6	0	0	0
Rho family-interacting cell polarization regulator 1 OS=Homo sapiens OX=9606 GN=RIPOR1 PE=1 SV=1	Q6ZS17	RIPOR1	132 kDa	2	5	6	6	5	2	2	5	2	5	1	3
E3 ubiquitin-protein ligase RNF213 OS=Homo sapiens OX=9606 GN=RNF213 PE=1 SV=3	Q63HN8	RNF213	591 kDa	22	26	25	36	35	36	38	36	34	14	16	14
E3 ubiquitin-protein ligase BRE1B OS=Homo sapiens OX=9606 GN=RNF40 PE=1 SV=5	O75150	RNF40	114 kDa	0	0	0	4	1	3	8	4	3	3	1	4
mRNA-capping enzyme OS=Homo sapiens OX=9606 GN=RNGTT PE=1 SV=1	O60942	RNGTT	69 kDa	0	0	0	4	1	1	7	2	5	1	5	4
Retinitis pigmentosa 9 protein OS=Homo sapiens OX=9606 GN=RP9 PE=1 SV=2	Q8TA86	RP9	26 kDa	14	15	16	17	15	19	20	17	20	19	18	23
Replication protein A 70 kDa DNA-binding subunit OS=Homo sapiens OX=9606 GN=RPA1 PE=1 SV=2	P27694	RPA1	68 kDa	15	13	11	9	8	12	14	15	13	10	7	6
Replication protein A 32 kDa subunit OS=Homo sapiens OX=9606 GN=RPA2 PE=1 SV=1	P15927	RPA2	29 kDa	4	2	6	1	3	2	5	4	1	0	0	0
Replication protein A 14 kDa subunit OS=Homo sapiens OX=9606 GN=RPA3 PE=1 SV=1	P35244	RPA3	14 kDa	5	3	2	3	2	2	4	2	5	6	1	2
Ribosome production factor 1 OS=Homo sapiens OX=9606 GN=RPF1 PE=1 SV=2	Q9H9Y2	RPF1	40 kDa	5	7	4	6	6	1	0	0	0	5	4	2
Ribosome production factor 2 homolog OS=Homo sapiens OX=9606 GN=RPF2 PE=1 SV=2	Q9H7B2	RPF2	36 kDa	18	13	14	13	14	17	12	9	13	16	13	11
60S ribosomal protein L10 OS=Homo sapiens OX=9606 GN=RPL10 PE=1 SV=4	P27635	RPL10	25 kDa	38	39	35	21	25	21	23	27	23	16	15	19
60S ribosomal protein L10a OS=Homo sapiens OX=9606 GN=RPL10A PE=1 SV=2	P62906	RPL10A	25 kDa	10	12	12	12	16	14	11	14	10	12	15	11
60S ribosomal protein L11 OS=Homo sapiens OX=9606 GN=RPL11 PE=1 SV=2	P62913	RPL11	20 kDa	11	14	14	15	18	16	9	9	12	3	6	8
60S ribosomal protein L12 OS=Homo sapiens OX=9606 GN=RPL12 PE=1 SV=1	P30050	RPL12	18 kDa	7	4	8	3	8	8	3	5	8	7	10	6
60S ribosomal protein L13 OS=Homo sapiens OX=9606 GN=RPL13 PE=1 SV=4	P26373	RPL13	24 kDa	25	26	26	24	26	25	20	23	21	24	23	24
60S ribosomal protein L13a OS=Homo sapiens OX=9606 GN=RPL13A PE=1 SV=2	P40429	RPL13A	24 kDa	17	14	15	21	22	23	20	24	23	13	15	17
60S ribosomal protein L14 OS=Homo sapiens OX=9606 GN=RPL14 PE=1 SV=4	P50914	RPL14	23 kDa	13	12	13	21	18	19	17	17	21	15	16	11
60S ribosomal protein L15 OS=Homo sapiens OX=9606 GN=RPL15 PE=1 SV=2	P61313	RPL15	24 kDa	14	14	10	12	14	15	18	15	16	12	13	13
60S ribosomal protein L17 OS=Homo sapiens OX=9606 GN=RPL17 PE=1 SV=3	P18621	RPL17	21 kDa	70	69	68	82	83	84	75	78	80	44	44	45
60S ribosomal protein L18 OS=Homo sapiens OX=9606 GN=RPL18 PE=1 SV=2	Q07020	RPL18	22 kDa	19	17	15	27	27	24	25	20	20	13	12	16
60S ribosomal protein L18a OS=Homo sapiens OX=9606 GN=RPL18A PE=1 SV=2	Q02543	RPL18A	21 kDa	13	14	10	8	10	9	10	14	11	13	10	8
60S ribosomal protein L19 OS=Homo sapiens OX=9606 GN=RPL19 PE=1 SV=1	P84098	RPL19	23 kDa	35	30	31	38	38	41	33	36	32	29	31	30
60S ribosomal protein L21 OS=Homo sapiens OX=9606 GN=RPL21 PE=1 SV=2	P46778	RPL21	19 kDa	6	6	2	4	2	6	6	2	4	6	3	6
60S ribosomal protein L22 OS=Homo sapiens OX=9606 GN=RPL22 PE=1 SV=2	P35268	RPL22	15 kDa	11	15	15	15	14	12	13	16	16	16	13	14
60S ribosomal protein L23 OS=Homo sapiens OX=9606 GN=RPL23 PE=1 SV=1	P62829	RPL23	15 kDa	20	20	25	17	20	21	19	24	20	17	15	20
60S ribosomal protein L23a OS=Homo sapiens OX=9606 GN=RPL23A PE=1 SV=1	P62750	RPL23A	18 kDa	54	58	57	75	76	73	74	75	75	72	71	70
60S ribosomal protein L24 OS=Homo sapiens OX=9606 GN=RPL24 PE=1 SV=1	P83731	RPL24	18 kDa	41	38	39	33	35	38	33	30	29	27	30	25
60S ribosomal protein L26 OS=Homo sapiens OX=9606 GN=RPL26 PE=1 SV=1	P61254	RPL26	17 kDa	34	33	32	38	38	34	39	41	39	39	34	37
60S ribosomal protein L26-like 1 OS=Homo sapiens OX=9606 GN=RPL26L1 PE=1 SV=1	Q9UNX3	RPL26L1	17 kDa	27	26	28	29	26	29	38	38	35	32	29	34
60S ribosomal protein L27 OS=Homo sapiens OX=9606 GN=RPL27 PE=1 SV=2	P61353	RPL27	16 kDa	18	19	20	20	21	19	19	20	20	17	20	20
60S ribosomal protein L27a OS=Homo sapiens OX=9606 GN=RPL27A PE=1 SV=2	P46776	RPL27A	17 kDa	35	35	32	38	39	43	43	39	39	44	47	45
60S ribosomal protein L28 OS=Homo sapiens OX=9606 GN=RPL28 PE=1 SV=3	P46779	RPL28	16 kDa	17	14	17	27	22	26	22	21	19	19	17	17
60S ribosomal protein L29 OS=Homo sapiens OX=9606 GN=RPL29 PE=1 SV=2	P47914	RPL29	18 kDa	4	4	2	4	6	6	11	12	7	14	12	14
60S ribosomal protein L3 OS=Homo sapiens OX=9606 GN=RPL3 PE=1 SV=2	P39023	RPL3	46 kDa	93	90	92	92	93	93	92	88	87	90	93	94
60S ribosomal protein L30 OS=Homo sapiens OX=9606 GN=RPL30 PE=1 SV=2	P62888	RPL30	13 kDa	13	15	11	20	19	21	12	13	15	12	11	7
60S ribosomal protein L31 OS=Homo sapiens OX=9606 GN=RPL31 PE=1 SV=1	P62899	RPL31	14 kDa	21	24	24	20	25	22	17	18	15	20	21	24
60S ribosomal protein L32 OS=Homo sapiens OX=9606 GN=RPL32 PE=1 SV=2	P62910	RPL32	16 kDa	16	18	16	15	18	17	15	15	14	15	19	15
60S ribosomal protein L34 OS=Homo sapiens OX=9606 GN=RPL34 PE=1 SV=3	P49207	RPL34	13 kDa	6	10	10	12	14	10	12	8	10	9	6	9
60S ribosomal protein L35 OS=Homo sapiens OX=9606 GN=RPL35 PE=1 SV=2	P42766	RPL35	15 kDa	73	71	69	97	96	98	88	86	87	83	85	82
60S ribosomal protein L35a OS=Homo sapiens OX=9606 GN=RPL35A PE=1 SV=2	P18077	RPL35A	13 kDa	27	24	26	25	26	22	21	26	21	17	21	18
60S ribosomal protein L36 OS=Homo sapiens OX=9606 GN=RPL36 PE=1 SV=3	Q9Y3U8	RPL36	12 kDa	13	14	10	12	9	8	11	9	12	20	19	16
60S ribosomal protein L36a OS=Homo sapiens OX=9606 GN=RPL36A PE=1 SV=2	P83881	RPL36A	12 kDa	18	17	14	23	19	23	18	17	19	21	21	19
60S ribosomal protein L36a-like OS=Homo sapiens OX=9606 GN=RPL36AL PE=1 SV=3	Q969Q0	RPL36AL	12 kDa	18	18	14	22	24	20	19	21	19	18	22	19
60S ribosomal protein L37 OS=Homo sapiens OX=9606 GN=RPL37 PE=1 SV=2	P61927	RPL37	11 kDa	1	5	5	2	1	5	0	0	0	5	6	3
60S ribosomal protein L37a OS=Homo sapiens OX=9606 GN=RPL37A PE=1 SV=2	P61513	RPL37A	10 kDa	9	11	12	16	13	14	12	12	15	9	11	12
60S ribosomal protein L38 OS=Homo sapiens OX=9606 GN=RPL38 PE=1 SV=2	P63173	RPL38	8 kDa	25	25	23	44	42	41	38	40	40	35	38	34
60S ribosomal protein L4 OS=Homo sapiens OX=9606 GN=RPL4 PE=1 SV=5	P36578	RPL4	48 kDa	186	185	187	188	190	185	150	151	152	119	117	117
60S ribosomal protein L5 OS=Homo sapiens OX=9606 GN=RPL5 PE=1 SV=3	P46777	RPL5	34 kDa	16	15	20	19	19	20	14	15	13	11	12	13
60S ribosomal protein L6 OS=Homo sapiens OX=9606 GN=RPL6 PE=1 SV=3	Q02878	RPL6	33 kDa	133	136	135	178	179	177	162	157	160	163	167	168
60S ribosomal protein L7 OS=Homo sapiens OX=9606 GN=RPL7 PE=1 SV=1	P18124	RPL7	29 kDa	50	52	49	59	57	55	53	53	48	41	42	39
60S ribosomal protein L7a OS=Homo sapiens OX=9606 GN=RPL7A PE=1 SV=2	P62424	RPL7A	30 kDa	134	133	133	142	146	145	133	134	135	111	113	110
60S ribosomal protein L8 OS=Homo sapiens OX=9606 GN=RPL8 PE=1 SV=2	P62917	RPL8	28 kDa	19	21	17	18	22	19	22	17	19	14	14	14
60S ribosomal protein L9 OS=Homo sapiens OX=9606 GN=RPL9 PE=1 SV=1	P32969	RPL9	22 kDa	16	17	21	27	25	27	25	21	23	25	20	22
60S acidic ribosomal protein P0-like OS=Homo sapiens OX=9606 GN=RPLP0P6 PE=5 SV=1	Q8NHW5 (+1)	RPLP0P6	34 kDa	6	3	5	6	5	4	7	7	7	5	5	9
60S acidic ribosomal protein P2 OS=Homo sapiens OX=9606 GN=RPLP2 PE=1 SV=1	P05387	RPLP2	12 kDa	17	14	13	21	22	18	17	19	14	17	20	19
Dolichyl-diphosphooligosaccharide--protein glycosyltransferase subunit 1 OS=Homo sapiens OX=9606 GN=RPN1 PE=1 SV=1	P04843	RPN1	69 kDa	19	18	19	16	20	18	14	15	13	16	21	18
Dolichyl-diphosphooligosaccharide--protein glycosyltransferase subunit 2 OS=Homo sapiens OX=9606 GN=RPN2 PE=1 SV=3	P04844	RPN2	69 kDa	7	10	10	15	14	11	11	14	12	10	9	14
Regulation of nuclear pre-mRNA domain-containing protein 1B OS=Homo sapiens OX=9606 GN=RPRD1B PE=1 SV=1	Q9NQG5	RPRD1B	37 kDa	5	3	1	2	1	2	3	4	4	4	3	2
40S ribosomal protein S10 OS=Homo sapiens OX=9606 GN=RPS10 PE=1 SV=1	P46783	RPS10	19 kDa	6	7	4	15	13	11	6	10	9	15	11	15
40S ribosomal protein S11 OS=Homo sapiens OX=9606 GN=RPS11 PE=1 SV=3	P62280	RPS11	18 kDa	21	20	21	22	24	23	28	29	25	20	16	17
40S ribosomal protein S12 OS=Homo sapiens OX=9606 GN=RPS12 PE=1 SV=3	P25398	RPS12	15 kDa	15	14	18	16	20	15	18	16	15	14	13	18
40S ribosomal protein S13 OS=Homo sapiens OX=9606 GN=RPS13 PE=1 SV=2	P62277	RPS13	17 kDa	7	5	4	18	19	15	13	11	12	12	13	8
40S ribosomal protein S14 OS=Homo sapiens OX=9606 GN=RPS14 PE=1 SV=3	P62263	RPS14	16 kDa	33	33	29	22	22	19	27	23	26	18	17	18
40S ribosomal protein S15a OS=Homo sapiens OX=9606 GN=RPS15A PE=1 SV=2	P62244	RPS15A	15 kDa	19	18	21	20	23	21	25	23	21	20	16	19
40S ribosomal protein S16 OS=Homo sapiens OX=9606 GN=RPS16 PE=1 SV=2	P62249	RPS16	16 kDa	32	34	31	39	36	37	32	35	34	30	28	27
40S ribosomal protein S17 OS=Homo sapiens OX=9606 GN=RPS17 PE=1 SV=2	P08708	RPS17	16 kDa	8	7	4	7	4	3	9	4	8	5	5	6
40S ribosomal protein S18 OS=Homo sapiens OX=9606 GN=RPS18 PE=1 SV=3	P62269	RPS18	18 kDa	9	7	10	8	9	11	11	7	7	19	18	14
40S ribosomal protein S19 OS=Homo sapiens OX=9606 GN=RPS19 PE=1 SV=2	P39019	RPS19	16 kDa	10	11	14	8	11	10	11	8	7	16	12	16
40S ribosomal protein S2 OS=Homo sapiens OX=9606 GN=RPS2 PE=1 SV=2	P15880	RPS2	31 kDa	61	60	58	67	64	64	66	66	63	26	25	28
40S ribosomal protein S20 OS=Homo sapiens OX=9606 GN=RPS20 PE=1 SV=1	P60866	RPS20	13 kDa	6	6	5	3	5	5	5	3	5	6	10	7
40S ribosomal protein S23 OS=Homo sapiens OX=9606 GN=RPS23 PE=1 SV=3	P62266	RPS23	16 kDa	10	9	12	20	21	17	14	13	10	14	11	13
40S ribosomal protein S24 OS=Homo sapiens OX=9606 GN=RPS24 PE=1 SV=1	P62847	RPS24	15 kDa	9	8	12	3	6	7	8	5	4	4	7	7
40S ribosomal protein S25 OS=Homo sapiens OX=9606 GN=RPS25 PE=1 SV=1	P62851	RPS25	14 kDa	14	10	13	15	17	18	14	14	18	10	7	10
40S ribosomal protein S26 OS=Homo sapiens OX=9606 GN=RPS26 PE=1 SV=3	P62854	RPS26	13 kDa	6	9	10	12	12	10	13	15	14	11	6	10
40S ribosomal protein S27 OS=Homo sapiens OX=9606 GN=RPS27 PE=1 SV=3	P42677	RPS27	9 kDa	2	3	2	6	9	7	9	10	6	10	7	7
Ubiquitin-40S ribosomal protein S27a OS=Homo sapiens OX=9606 GN=RPS27A PE=1 SV=2	P62979 (+1)	RPS27A	18 kDa	61	64	64	75	78	79	72	67	69	64	67	68
40S ribosomal protein S28 OS=Homo sapiens OX=9606 GN=RPS28 PE=1 SV=1	P62857	RPS28	8 kDa	5	2	4	6	2	3	4	5	4	9	4	6
40S ribosomal protein S3 OS=Homo sapiens OX=9606 GN=RPS3 PE=1 SV=2	P23396	RPS3	27 kDa	70	66	67	72	75	70	60	65	61	47	42	43
40S ribosomal protein S3a OS=Homo sapiens OX=9606 GN=RPS3A PE=1 SV=2	P61247	RPS3A	30 kDa	43	47	44	53	57	55	54	53	50	55	55	59
40S ribosomal protein S4, X isoform OS=Homo sapiens OX=9606 GN=RPS4X PE=1 SV=2	P62701	RPS4X	30 kDa	30	33	31	39	41	44	39	40	39	39	43	39
40S ribosomal protein S4, Y isoform 1 OS=Homo sapiens OX=9606 GN=RPS4Y1 PE=1 SV=2	P22090	RPS4Y1	29 kDa	0	0	0	30	29	28	0	0	0	26	27	30
40S ribosomal protein S5 OS=Homo sapiens OX=9606 GN=RPS5 PE=1 SV=4	P46782	RPS5	23 kDa	13	14	10	16	12	13	8	11	12	12	11	8
40S ribosomal protein S6 OS=Homo sapiens OX=9606 GN=RPS6 PE=1 SV=1	P62753	RPS6	29 kDa	27	22	24	28	24	27	21	23	24	18	19	21
Ribosomal protein S6 kinase alpha-1 OS=Homo sapiens OX=9606 GN=RPS6KA1 PE=1 SV=2	Q15418	RPS6KA1	83 kDa	7	9	9	12	8	12	7	4	5	7	5	6
Ribosomal protein S6 kinase alpha-3 OS=Homo sapiens OX=9606 GN=RPS6KA3 PE=1 SV=1	P51812	RPS6KA3	84 kDa	10	11	10	15	11	10	10	6	6	19	18	15
Ribosomal protein S6 kinase alpha-4 OS=Homo sapiens OX=9606 GN=RPS6KA4 PE=1 SV=1	O75676	RPS6KA4	86 kDa	7	5	9	6	8	4	5	3	2	7	3	5
Ribosomal protein S6 kinase beta-2 OS=Homo sapiens OX=9606 GN=RPS6KB2 PE=1 SV=2	Q9UBS0	RPS6KB2	53 kDa	6	2	5	0	0	0	0	0	0	2	1	3
40S ribosomal protein S7 OS=Homo sapiens OX=9606 GN=RPS7 PE=1 SV=1	P62081	RPS7	22 kDa	16	20	19	19	18	21	21	18	21	21	22	22
40S ribosomal protein S8 OS=Homo sapiens OX=9606 GN=RPS8 PE=1 SV=2	P62241	RPS8	24 kDa	68	69	66	72	68	71	65	69	66	77	78	76
40S ribosomal protein S9 OS=Homo sapiens OX=9606 GN=RPS9 PE=1 SV=3	P46781	RPS9	23 kDa	47	45	43	41	44	44	47	46	49	40	40	41
40S ribosomal protein SA OS=Homo sapiens OX=9606 GN=RPSA PE=1 SV=4	P08865	RPSA	33 kDa	3	1	3	2	1	2	2	2	1	6	7	4
Regulatory-associated protein of mTOR OS=Homo sapiens OX=9606 GN=RPTOR PE=1 SV=1	Q8N122	RPTOR	149 kDa	7	2	5	1	4	5	3	2	4	3	3	2
Ribosome-binding protein 1 OS=Homo sapiens OX=9606 GN=RRBP1 PE=1 SV=5	Q9P2E9	RRBP1	152 kDa	26	27	27	19	20	24	48	45	46	29	29	26
RNA polymerase I-specific transcription initiation factor RRN3 OS=Homo sapiens OX=9606 GN=RRN3 PE=1 SV=1	Q9NYV6	RRN3	74 kDa	6	2	7	4	8	4	9	5	4	2	1	3
Ribosomal RNA processing protein 1 homolog A OS=Homo sapiens OX=9606 GN=RRP1 PE=1 SV=1	P56182	RRP1	53 kDa	5	5	3	3	1	4	2	7	4	7	5	9
RRP12-like protein OS=Homo sapiens OX=9606 GN=RRP12 PE=1 SV=2	Q5JTH9	RRP12	144 kDa	42	41	38	45	46	43	40	42	44	39	36	40
RRP15-like protein OS=Homo sapiens OX=9606 GN=RRP15 PE=1 SV=2	Q9Y3B9	RRP15	31 kDa	5	2	6	0	0	0	0	0	0	0	0	0
Ribosomal RNA processing protein 1 homolog B OS=Homo sapiens OX=9606 GN=RRP1B PE=1 SV=3	Q14684	RRP1B	84 kDa	51	50	52	50	50	47	49	52	51	46	51	50
Ribosomal RNA-processing protein 8 OS=Homo sapiens OX=9606 GN=RRP8 PE=1 SV=2	O43159	RRP8	51 kDa	3	2	3	3	2	5	1	3	5	3	6	4
U3 small nucleolar RNA-interacting protein 2 OS=Homo sapiens OX=9606 GN=RRP9 PE=1 SV=1	O43818	RRP9	52 kDa	3	6	6	5	3	2	8	6	3	6	2	4
Ribosome biogenesis regulatory protein homolog OS=Homo sapiens OX=9606 GN=RRS1 PE=1 SV=2	Q15050	RRS1	41 kDa	24	20	25	29	27	26	23	23	27	16	16	19
Lysine-specific demethylase 9 OS=Homo sapiens OX=9606 GN=RSBN1 PE=1 SV=2	Q5VWQ0	RSBN1	90 kDa	14	13	12	9	14	11	13	13	11	7	10	9
Lysine-specific demethylase RSBN1L OS=Homo sapiens OX=9606 GN=RSBN1L PE=1 SV=2	Q6PCB5	RSBN1L	95 kDa	15	20	16	20	18	20	17	17	15	27	26	26
Ribosomal L1 domain-containing protein 1 OS=Homo sapiens OX=9606 GN=RSL1D1 PE=1 SV=3	O76021	RSL1D1	55 kDa	61	66	66	76	78	77	69	71	70	41	46	43
Probable ribosome biogenesis protein RLP24 OS=Homo sapiens OX=9606 GN=RSL24D1 PE=1 SV=1	Q9UHA3	RSL24D1	20 kDa	2	2	6	6	11	11	7	8	9	4	6	8
Serine/Arginine-related protein 53 OS=Homo sapiens OX=9606 GN=RSRC1 PE=1 SV=1	Q96IZ7	RSRC1	39 kDa	0	0	0	7	3	4	5	1	1	8	9	6
Arginine/serine-rich coiled-coil protein 2 OS=Homo sapiens OX=9606 GN=RSRC2 PE=1 SV=1	Q7L4I2	RSRC2	51 kDa	0	0	0	0	0	0	0	0	0	5	3	6
Ras suppressor protein 1 OS=Homo sapiens OX=9606 GN=RSU1 PE=1 SV=3	Q15404	RSU1	32 kDa	2	3	3	5	3	7	7	3	5	3	4	2
RNA 3'-terminal phosphate cyclase OS=Homo sapiens OX=9606 GN=RTCA PE=1 SV=1	O00442	RTCA	39 kDa	5	2	7	3	4	7	10	7	6	6	5	1
tRNA-splicing ligase RtcB homolog OS=Homo sapiens OX=9606 GN=RTCB PE=1 SV=1	Q9Y3I0	RTCB	55 kDa	6	6	2	6	4	2	1	5	2	2	6	4
Replication termination factor 2 OS=Homo sapiens OX=9606 GN=RTF2 PE=1 SV=3	Q9BY42	RTF2	34 kDa	6	5	1	4	6	2	3	3	1	6	3	6
Reticulon-4 OS=Homo sapiens OX=9606 GN=RTN4 PE=1 SV=2	Q9NQC3	RTN4	130 kDa	6	7	2	1	2	2	1	2	4	8	4	3
RNA transcription, translation and transport factor protein OS=Homo sapiens OX=9606 GN=RTRAF PE=1 SV=1	Q9Y224	RTRAF	28 kDa	3	7	4	4	1	4	6	2	1	4	6	3
RUN and FYVE domain-containing protein 1 OS=Homo sapiens OX=9606 GN=RUFY1 PE=1 SV=2	Q96T51	RUFY1	80 kDa	0	0	0	4	1	3	5	1	6	6	3	5
Runt-related transcription factor 1 OS=Homo sapiens OX=9606 GN=RUNX1 PE=1 SV=3	Q01196	RUNX1	49 kDa	1	5	3	2	3	6	0	0	0	4	2	1
Runt-related transcription factor 3 OS=Homo sapiens OX=9606 GN=RUNX3 PE=1 SV=2	Q13761	RUNX3	44 kDa	6	2	3	0	0	0	1	3	2	0	0	0
RuvB-like 1 OS=Homo sapiens OX=9606 GN=RUVBL1 PE=1 SV=1	Q9Y265	RUVBL1	50 kDa	12	16	16	4	8	4	6	6	9	9	7	9
RuvB-like 2 OS=Homo sapiens OX=9606 GN=RUVBL2 PE=1 SV=3	Q9Y230	RUVBL2	51 kDa	10	5	7	0	0	0	0	0	0	5	4	4
Phosphatidylinositide phosphatase SAC1 OS=Homo sapiens OX=9606 GN=SACM1L PE=1 SV=2	Q9NTJ5	SACM1L	67 kDa	5	3	1	4	2	7	0	0	0	3	1	3
Sacsin OS=Homo sapiens OX=9606 GN=SACS PE=1 SV=2	Q9NZJ4	SACS	521 kDa	0	0	0	2	7	5	1	2	5	0	0	0
SUMO-activating enzyme subunit 1 OS=Homo sapiens OX=9606 GN=SAE1 PE=1 SV=1	Q9UBE0	SAE1	38 kDa	7	8	10	6	11	10	7	7	6	11	8	7
Scaffold attachment factor B1 OS=Homo sapiens OX=9606 GN=SAFB PE=1 SV=4	Q15424	SAFB	103 kDa	10	13	14	11	10	13	14	12	15	28	26	23
Scaffold attachment factor B2 OS=Homo sapiens OX=9606 GN=SAFB2 PE=1 SV=1	Q14151	SAFB2	107 kDa	9	7	11	9	10	10	0	0	0	22	21	17
Sterile alpha motif domain-containing protein 9 OS=Homo sapiens OX=9606 GN=SAMD9 PE=1 SV=1	Q5K651	SAMD9	184 kDa	5	3	6	3	3	4	4	3	6	6	5	6
Deoxynucleoside triphosphate triphosphohydrolase SAMHD1 OS=Homo sapiens OX=9606 GN=SAMHD1 PE=1 SV=2	Q9Y3Z3	SAMHD1	72 kDa	3	4	2	4	8	5	11	12	8	7	9	5
SAP30-binding protein OS=Homo sapiens OX=9606 GN=SAP30BP PE=1 SV=1	Q9UHR5	SAP30BP	34 kDa	6	5	8	4	4	7	8	9	8	11	9	7
GTP-binding protein SAR1a OS=Homo sapiens OX=9606 GN=SAR1A PE=1 SV=1	Q9NR31	SAR1A	22 kDa	8	10	12	13	10	13	11	11	10	10	5	8
Sterile alpha and TIR motif-containing protein 1 OS=Homo sapiens OX=9606 GN=SARM1 PE=1 SV=1	Q6SZW1	SARM1	79 kDa	2	4	3	2	2	4	7	4	3	3	2	3
Serine--tRNA ligase, cytoplasmic OS=Homo sapiens OX=9606 GN=SARS PE=1 SV=3	P49591	SARS	59 kDa	4	2	6	0	0	0	2	1	6	4	1	2
U4/U6.U5 tri-snRNP-associated protein 1 OS=Homo sapiens OX=9606 GN=SART1 PE=1 SV=1	O43290	SART1	90 kDa	29	30	26	29	26	30	21	22	22	27	26	29
Squamous cell carcinoma antigen recognized by T-cells 3 OS=Homo sapiens OX=9606 GN=SART3 PE=1 SV=1	Q15020	SART3	110 kDa	1	2	4	5	5	4	6	7	2	6	5	4
DNA-binding protein SATB2 OS=Homo sapiens OX=9606 GN=SATB2 PE=1 SV=2	Q9UPW6	SATB2	83 kDa	4	2	4	7	4	5	7	6	3	7	7	4
Ribosome maturation protein SBDS OS=Homo sapiens OX=9606 GN=SBDS PE=1 SV=4	Q9Y3A5	SBDS	29 kDa	10	11	11	10	9	13	13	13	9	11	12	15
Splicing factor, arginine/serine-rich 19 OS=Homo sapiens OX=9606 GN=SCAF1 PE=1 SV=3	Q9H7N4	SCAF1	139 kDa	17	17	13	7	11	11	9	12	13	5	8	9
Saccharopine dehydrogenase-like oxidoreductase OS=Homo sapiens OX=9606 GN=SCCPDH PE=1 SV=1	Q8NBX0	SCCPDH	47 kDa	7	3	2	0	0	0	0	0	0	2	2	5
Sec1 family domain-containing protein 1 OS=Homo sapiens OX=9606 GN=SCFD1 PE=1 SV=4	Q8WVM8	SCFD1	72 kDa	7	6	3	5	5	4	9	10	6	5	8	4
Sex comb on midleg-like protein 2 OS=Homo sapiens OX=9606 GN=SCML2 PE=1 SV=1	Q9UQR0	SCML2	77 kDa	0	0	0	0	0	0	0	0	0	2	4	4
N-terminal kinase-like protein OS=Homo sapiens OX=9606 GN=SCYL1 PE=1 SV=1	Q96KG9	SCYL1	90 kDa	7	4	8	11	8	8	4	6	4	7	9	10
Protein SDA1 homolog OS=Homo sapiens OX=9606 GN=SDAD1 PE=1 SV=3	Q9NVU7	SDAD1	80 kDa	4	8	6	7	10	11	7	2	3	8	9	7
Syntenin-1 OS=Homo sapiens OX=9606 GN=SDCBP PE=1 SV=1	O00560	SDCBP	32 kDa	0	0	0	2	5	4	5	1	5	1	3	2
Succinate dehydrogenase [ubiquinone] flavoprotein subunit, mitochondrial OS=Homo sapiens OX=9606 GN=SDHA PE=1 SV=2	P31040	SDHA	73 kDa	0	0	0	0	0	0	0	0	0	3	8	5
Signal peptidase complex catalytic subunit SEC11A OS=Homo sapiens OX=9606 GN=SEC11A PE=1 SV=1	P67812	SEC11A	21 kDa	4	2	4	2	7	2	2	6	4	3	2	2
Protein transport protein Sec16A OS=Homo sapiens OX=9606 GN=SEC16A PE=1 SV=4	O15027	SEC16A	252 kDa	5	2	3	3	4	8	5	4	5	5	1	4
Vesicle-trafficking protein SEC22b OS=Homo sapiens OX=9606 GN=SEC22B PE=1 SV=4	O75396	SEC22B	25 kDa	6	10	9	14	10	11	14	15	11	9	11	8
Protein transport protein Sec23A OS=Homo sapiens OX=9606 GN=SEC23A PE=1 SV=2	Q15436	SEC23A	86 kDa	12	12	11	8	12	11	11	13	11	6	11	11
Protein transport protein Sec23B OS=Homo sapiens OX=9606 GN=SEC23B PE=1 SV=2	Q15437	SEC23B	86 kDa	3	7	5	3	5	7	1	3	6	8	5	4
Protein transport protein Sec24A OS=Homo sapiens OX=9606 GN=SEC24A PE=1 SV=2	O95486	SEC24A	120 kDa	5	2	5	5	2	4	2	7	5	3	6	2
Protein transport protein Sec24C OS=Homo sapiens OX=9606 GN=SEC24C PE=1 SV=3	P53992	SEC24C	118 kDa	10	14	12	8	11	10	6	4	5	4	6	8
Protein transport protein Sec61 subunit alpha isoform 1 OS=Homo sapiens OX=9606 GN=SEC61A1 PE=1 SV=2	P61619	SEC61A1	52 kDa	4	8	6	12	12	7	11	6	10	10	7	9
Protein transport protein Sec61 subunit beta OS=Homo sapiens OX=9606 GN=SEC61B PE=1 SV=2	P60468	SEC61B	10 kDa	1	4	1	4	2	2	6	3	6	4	2	5
Translocation protein SEC62 OS=Homo sapiens OX=9606 GN=SEC62 PE=1 SV=1	Q99442	SEC62	46 kDa	7	11	8	13	10	8	12	9	14	5	6	8
Translocation protein SEC63 homolog OS=Homo sapiens OX=9606 GN=SEC63 PE=1 SV=2	Q9UGP8	SEC63	88 kDa	4	5	3	11	7	12	6	8	8	4	6	2
Sentrin-specific protease 3 OS=Homo sapiens OX=9606 GN=SENP3 PE=1 SV=2	Q9H4L4	SENP3	65 kDa	5	8	3	3	5	5	2	7	7	7	6	4
Septin-7 OS=Homo sapiens OX=9606 GN=SEPTIN7 PE=1 SV=2	Q16181	SEPTIN7	51 kDa	3	5	2	3	2	3	2	5	4	3	2	3
Septin-9 OS=Homo sapiens OX=9606 GN=SEPTIN9 PE=1 SV=2	Q9UHD8	SEPTIN9	65 kDa	4	2	6	9	7	8	4	8	8	12	11	8
Plasminogen activator inhibitor 1 RNA-binding protein OS=Homo sapiens OX=9606 GN=SERBP1 PE=1 SV=2	Q8NC51	SERBP1	45 kDa	11	6	8	13	12	8	4	5	4	6	5	9
Small EDRK-rich factor 2 OS=Homo sapiens OX=9606 GN=SERF2 PE=1 SV=1	P84101	SERF2	7 kDa	6	6	4	1	2	4	6	2	5	1	5	4
Leukocyte elastase inhibitor OS=Homo sapiens OX=9606 GN=SERPINB1 PE=1 SV=1	P30740	SERPINB1	43 kDa	2	4	5	3	6	3	5	7	3	1	2	2
Serpin H1 OS=Homo sapiens OX=9606 GN=SERPINH1 PE=1 SV=2	P50454	SERPINH1	46 kDa	12	10	7	19	18	20	13	10	9	27	27	24
Histone-lysine N-methyltransferase SETD1A OS=Homo sapiens OX=9606 GN=SETD1A PE=1 SV=3	O15047	SETD1A	186 kDa	5	3	1	6	2	6	2	6	3	3	5	2
Probable helicase senataxin OS=Homo sapiens OX=9606 GN=SETX PE=1 SV=4	Q7Z333	SETX	303 kDa	0	0	0	1	1	6	3	4	2	4	2	6
Splicing factor 1 OS=Homo sapiens OX=9606 GN=SF1 PE=1 SV=4	Q15637	SF1	68 kDa	5	5	2	4	2	6	7	2	3	2	1	5
Splicing factor 3A subunit 1 OS=Homo sapiens OX=9606 GN=SF3A1 PE=1 SV=1	Q15459	SF3A1	89 kDa	5	2	5	0	0	0	0	0	0	3	4	6
Splicing factor 3A subunit 3 OS=Homo sapiens OX=9606 GN=SF3A3 PE=1 SV=1	Q12874	SF3A3	59 kDa	4	4	1	3	2	5	3	5	1	3	2	5
Splicing factor 3B subunit 1 OS=Homo sapiens OX=9606 GN=SF3B1 PE=1 SV=3	O75533	SF3B1	146 kDa	19	20	20	25	22	23	24	23	28	20	17	21
Splicing factor 3B subunit 2 OS=Homo sapiens OX=9606 GN=SF3B2 PE=1 SV=2	Q13435	SF3B2	100 kDa	8	6	10	0	0	0	0	0	0	4	4	7
Splicing factor 3B subunit 3 OS=Homo sapiens OX=9606 GN=SF3B3 PE=1 SV=4	Q15393	SF3B3	136 kDa	7	11	6	8	6	4	4	6	2	7	3	5
Splicing factor 3B subunit 6 OS=Homo sapiens OX=9606 GN=SF3B6 PE=1 SV=1	Q9Y3B4	SF3B6	15 kDa	8	4	3	3	2	6	4	7	3	5	7	3
Splicing factor, proline- and glutamine-rich OS=Homo sapiens OX=9606 GN=SFPQ PE=1 SV=2	P23246	SFPQ	76 kDa	9	12	13	11	11	12	16	15	13	17	14	18
Splicing factor, suppressor of white-apricot homolog OS=Homo sapiens OX=9606 GN=SFSWAP PE=1 SV=3	Q12872	SFSWAP	105 kDa	2	2	4	5	2	6	0	0	0	5	8	9
Sideroflexin-1 OS=Homo sapiens OX=9606 GN=SFXN1 PE=1 SV=4	Q9H9B4	SFXN1	36 kDa	21	18	16	18	16	19	14	17	14	17	16	18
Sideroflexin-3 OS=Homo sapiens OX=9606 GN=SFXN3 PE=1 SV=3	Q9BWM7	SFXN3	36 kDa	7	5	2	8	7	10	4	7	6	8	7	10
Shugoshin 1 OS=Homo sapiens OX=9606 GN=SGO1 PE=1 SV=1	Q5FBB7	SGO1	64 kDa	6	2	4	0	0	0	3	1	3	0	0	0
Shugoshin 2 OS=Homo sapiens OX=9606 GN=SGO2 PE=1 SV=2	Q562F6	SGO2	145 kDa	2	2	3	0	0	0	3	7	4	0	0	0
Sphingosine-1-phosphate lyase 1 OS=Homo sapiens OX=9606 GN=SGPL1 PE=1 SV=3	O95470	SGPL1	64 kDa	7	3	5	0	0	0	0	0	0	0	0	0
Sphingosine-1-phosphate phosphatase 1 OS=Homo sapiens OX=9606 GN=SGPP1 PE=1 SV=2	Q9BX95	SGPP1	49 kDa	3	6	6	2	2	7	3	7	6	3	8	7
SH3 domain-binding protein 4 OS=Homo sapiens OX=9606 GN=SH3BP4 PE=1 SV=1	Q9P0V3	SH3BP4	107 kDa	2	3	3	2	3	2	5	3	6	2	2	4
Helicase SKI2W OS=Homo sapiens OX=9606 GN=SKIV2L PE=1 SV=3	Q15477	SKIV2L	138 kDa	8	3	3	3	5	2	4	3	2	1	6	2
Monocarboxylate transporter 1 OS=Homo sapiens OX=9606 GN=SLC16A1 PE=1 SV=3	P53985	SLC16A1	54 kDa	6	2	2	4	4	2	6	4	7	5	4	7
Monocarboxylate transporter 4 OS=Homo sapiens OX=9606 GN=SLC16A3 PE=1 SV=1	O15427	SLC16A3	49 kDa	2	6	4	4	2	7	1	4	4	1	2	2
Neutral amino acid transporter B(0) OS=Homo sapiens OX=9606 GN=SLC1A5 PE=1 SV=2	Q15758	SLC1A5	57 kDa	6	9	4	10	6	9	6	3	6	5	7	3
Tricarboxylate transport protein, mitochondrial OS=Homo sapiens OX=9606 GN=SLC25A1 PE=1 SV=2	P53007	SLC25A1	34 kDa	7	7	3	3	5	3	2	3	4	4	5	7
Mitochondrial dicarboxylate carrier OS=Homo sapiens OX=9606 GN=SLC25A10 PE=1 SV=2	Q9UBX3	SLC25A10	31 kDa	7	5	7	8	4	6	2	5	2	6	8	4
Mitochondrial 2-oxoglutarate/malate carrier protein OS=Homo sapiens OX=9606 GN=SLC25A11 PE=1 SV=3	Q02978	SLC25A11	34 kDa	9	10	5	15	15	13	13	15	11	12	10	7
Calcium-binding mitochondrial carrier protein Aralar2 OS=Homo sapiens OX=9606 GN=SLC25A13 PE=1 SV=2	Q9UJS0	SLC25A13	74 kDa	14	15	14	16	19	17	9	9	8	16	14	19
Mitochondrial ornithine transporter 1 OS=Homo sapiens OX=9606 GN=SLC25A15 PE=1 SV=1	Q9Y619	SLC25A15	33 kDa	7	2	5	0	0	0	0	0	0	0	0	0
Mitochondrial thiamine pyrophosphate carrier OS=Homo sapiens OX=9606 GN=SLC25A19 PE=1 SV=1	Q9HC21	SLC25A19	36 kDa	1	6	5	2	4	6	6	1	2	2	6	4
Mitochondrial carnitine/acylcarnitine carrier protein OS=Homo sapiens OX=9606 GN=SLC25A20 PE=1 SV=1	O43772	SLC25A20	33 kDa	2	2	5	4	7	2	3	1	6	0	0	0
Calcium-binding mitochondrial carrier protein SCaMC-1 OS=Homo sapiens OX=9606 GN=SLC25A24 PE=1 SV=2	Q6NUK1	SLC25A24	53 kDa	18	15	14	19	21	24	17	20	20	12	16	13
Phosphate carrier protein, mitochondrial OS=Homo sapiens OX=9606 GN=SLC25A3 PE=1 SV=2	Q00325	SLC25A3	40 kDa	12	16	12	21	21	25	18	22	22	35	33	34
ADP/ATP translocase 2 OS=Homo sapiens OX=9606 GN=SLC25A5 PE=1 SV=7	P05141	SLC25A5	33 kDa	40	42	41	60	59	57	44	45	44	40	37	39
ADP/ATP translocase 3 OS=Homo sapiens OX=9606 GN=SLC25A6 PE=1 SV=4	P12236	SLC25A6	33 kDa	0	0	0	55	52	55	38	42	42	36	36	41
Long-chain fatty acid transport protein 4 OS=Homo sapiens OX=9606 GN=SLC27A4 PE=1 SV=1	Q6P1M0	SLC27A4	72 kDa	1	4	4	2	6	3	1	2	5	7	7	2
Solute carrier family 2, facilitated glucose transporter member 1 OS=Homo sapiens OX=9606 GN=SLC2A1 PE=1 SV=2	P11166	SLC2A1	54 kDa	15	16	16	13	12	15	12	12	13	9	6	5
Zinc transporter 7 OS=Homo sapiens OX=9606 GN=SLC30A7 PE=2 SV=1	Q8NEW0	SLC30A7	42 kDa	4	6	2	5	5	4	3	3	5	9	8	5
Acetyl-coenzyme A transporter 1 OS=Homo sapiens OX=9606 GN=SLC33A1 PE=1 SV=1	O00400	SLC33A1	61 kDa	3	5	7	0	0	0	2	6	1	3	1	2
Adenosine 3'-phospho 5'-phosphosulfate transporter 1 OS=Homo sapiens OX=9606 GN=SLC35B2 PE=1 SV=1	Q8TB61	SLC35B2	48 kDa	7	11	8	11	10	14	11	12	14	5	8	6
Solute carrier family 35 member E1 OS=Homo sapiens OX=9606 GN=SLC35E1 PE=1 SV=2	Q96K37	SLC35E1	45 kDa	7	8	5	13	9	12	12	9	11	7	7	12
Zinc transporter SLC39A7 OS=Homo sapiens OX=9606 GN=SLC39A7 PE=1 SV=2	Q92504	SLC39A7	50 kDa	3	5	4	7	3	7	2	4	3	1	3	3
4F2 cell-surface antigen heavy chain OS=Homo sapiens OX=9606 GN=SLC3A2 PE=1 SV=3	P08195	SLC3A2	68 kDa	3	8	6	2	6	5	8	9	4	2	2	7
Cystine/glutamate transporter OS=Homo sapiens OX=9606 GN=SLC7A11 PE=1 SV=1	Q9UPY5	SLC7A11	55 kDa	4	4	1	2	3	5	2	2	6	0	0	0
Na(+)/H(+) exchange regulatory cofactor NHE-RF2 OS=Homo sapiens OX=9606 GN=SLC9A3R2 PE=1 SV=2	Q15599	SLC9A3R2	37 kDa	0	0	0	5	2	1	0	0	0	2	3	5
Schlafen family member 5 OS=Homo sapiens OX=9606 GN=SLFN5 PE=1 SV=1	Q08AF3	SLFN5	101 kDa	5	4	7	8	6	8	7	6	2	7	3	5
STE20-like serine/threonine-protein kinase OS=Homo sapiens OX=9606 GN=SLK PE=1 SV=1	Q9H2G2	SLK	143 kDa	2	4	3	4	6	6	5	2	5	5	6	5
SAFB-like transcription modulator OS=Homo sapiens OX=9606 GN=SLTM PE=1 SV=2	Q9NWH9	SLTM	117 kDa	7	5	10	7	9	6	11	10	8	8	11	7
Pre-mRNA-splicing factor SLU7 OS=Homo sapiens OX=9606 GN=SLU7 PE=1 SV=2	O95391	SLU7	68 kDa	3	5	2	4	3	1	0	0	0	0	0	0
Probable global transcription activator SNF2L1 OS=Homo sapiens OX=9606 GN=SMARCA1 PE=1 SV=2	P28370	SMARCA1	123 kDa	21	18	19	23	22	25	26	30	25	29	29	25
Probable global transcription activator SNF2L2 OS=Homo sapiens OX=9606 GN=SMARCA2 PE=1 SV=2	P51531	SMARCA2	181 kDa	25	27	24	28	28	25	26	24	22	28	27	31
Transcription activator BRG1 OS=Homo sapiens OX=9606 GN=SMARCA4 PE=1 SV=2	P51532	SMARCA4	185 kDa	38	37	37	38	33	34	44	40	41	39	43	41
SWI/SNF-related matrix-associated actin-dependent regulator of chromatin subfamily A member 5 OS=Homo sapiens OX=9606 GN=SMARCA5 PE=1 SV=1	O60264	SMARCA5	122 kDa	62	64	65	59	58	56	61	59	56	54	55	53
SWI/SNF-related matrix-associated actin-dependent regulator of chromatin subfamily A containing DEAD/H box 1 OS=Homo sapiens OX=9606 GN=SMARCAD1 PE=1 SV=2	Q9H4L7	SMARCAD1	117 kDa	1	6	4	3	3	5	5	4	2	4	3	1
SWI/SNF-related matrix-associated actin-dependent regulator of chromatin subfamily B member 1 OS=Homo sapiens OX=9606 GN=SMARCB1 PE=1 SV=2	Q12824	SMARCB1	44 kDa	2	2	6	1	2	4	7	6	10	5	8	7
SWI/SNF complex subunit SMARCC1 OS=Homo sapiens OX=9606 GN=SMARCC1 PE=1 SV=3	Q92922	SMARCC1	123 kDa	14	16	13	17	20	20	17	18	15	19	17	20
SWI/SNF complex subunit SMARCC2 OS=Homo sapiens OX=9606 GN=SMARCC2 PE=1 SV=1	Q8TAQ2	SMARCC2	133 kDa	21	18	21	29	31	27	23	24	23	25	22	25
SWI/SNF-related matrix-associated actin-dependent regulator of chromatin subfamily D member 1 OS=Homo sapiens OX=9606 GN=SMARCD1 PE=1 SV=2	Q96GM5	SMARCD1	58 kDa	4	5	5	10	8	9	3	7	3	10	8	11
SWI/SNF-related matrix-associated actin-dependent regulator of chromatin subfamily D member 2 OS=Homo sapiens OX=9606 GN=SMARCD2 PE=1 SV=3	Q92925	SMARCD2	59 kDa	4	7	6	7	8	6	7	10	7	4	8	5
SWI/SNF-related matrix-associated actin-dependent regulator of chromatin subfamily E member 1 OS=Homo sapiens OX=9606 GN=SMARCE1 PE=1 SV=2	Q969G3	SMARCE1	47 kDa	13	18	16	11	13	10	9	12	10	21	25	23
Structural maintenance of chromosomes protein 1A OS=Homo sapiens OX=9606 GN=SMC1A PE=1 SV=2	Q14683	SMC1A	143 kDa	19	18	23	24	28	26	24	24	22	19	16	18
Structural maintenance of chromosomes protein 2 OS=Homo sapiens OX=9606 GN=SMC2 PE=1 SV=2	O95347	SMC2	136 kDa	15	19	15	23	22	25	33	34	30	16	18	16
Structural maintenance of chromosomes protein 3 OS=Homo sapiens OX=9606 GN=SMC3 PE=1 SV=2	Q9UQE7	SMC3	142 kDa	21	18	18	18	18	16	10	9	11	12	13	9
Structural maintenance of chromosomes protein 4 OS=Homo sapiens OX=9606 GN=SMC4 PE=1 SV=2	Q9NTJ3	SMC4	147 kDa	17	17	14	16	17	18	14	16	19	16	14	19
Structural maintenance of chromosomes protein 5 OS=Homo sapiens OX=9606 GN=SMC5 PE=1 SV=2	Q8IY18	SMC5	129 kDa	0	0	0	5	2	3	4	4	2	5	3	1
Structural maintenance of chromosomes protein 6 OS=Homo sapiens OX=9606 GN=SMC6 PE=1 SV=2	Q96SB8	SMC6	126 kDa	1	3	1	2	3	3	0	0	0	1	5	3
Structural maintenance of chromosomes flexible hinge domain-containing protein 1 OS=Homo sapiens OX=9606 GN=SMCHD1 PE=1 SV=2	A6NHR9	SMCHD1	226 kDa	0	0	0	3	1	5	2	3	6	5	3	7
Survival motor neuron protein OS=Homo sapiens OX=9606 GN=SMN1 PE=1 SV=1	Q16637	SMN1	32 kDa	5	3	3	2	6	3	5	3	6	4	1	3
Survival of motor neuron-related-splicing factor 30 OS=Homo sapiens OX=9606 GN=SMNDC1 PE=1 SV=1	O75940	SMNDC1	27 kDa	3	1	5	1	2	2	1	3	3	4	7	2
Sphingomyelin phosphodiesterase 4 OS=Homo sapiens OX=9606 GN=SMPD4 PE=1 SV=3	Q9NXE4	SMPD4	98 kDa	7	6	11	6	11	8	6	10	6	4	6	8
Smoothelin OS=Homo sapiens OX=9606 GN=SMTN PE=1 SV=7	P53814	SMTN	99 kDa	7	10	6	1	3	5	7	11	9	0	0	0
Staphylococcal nuclease domain-containing protein 1 OS=Homo sapiens OX=9606 GN=SND1 PE=1 SV=1	Q7KZF4	SND1	102 kDa	21	20	25	28	24	26	29	32	31	22	18	21
Smad nuclear-interacting protein 1 OS=Homo sapiens OX=9606 GN=SNIP1 PE=1 SV=1	Q8TAD8	SNIP1	46 kDa	14	12	12	16	12	14	19	23	20	15	18	13
U5 small nuclear ribonucleoprotein 200 kDa helicase OS=Homo sapiens OX=9606 GN=SNRNP200 PE=1 SV=2	O75643	SNRNP200	245 kDa	15	20	16	18	19	15	18	22	23	26	24	28
U1 small nuclear ribonucleoprotein 70 kDa OS=Homo sapiens OX=9606 GN=SNRNP70 PE=1 SV=2	P08621	SNRNP70	52 kDa	4	5	2	6	6	2	3	7	5	5	10	7
U1 small nuclear ribonucleoprotein A OS=Homo sapiens OX=9606 GN=SNRPA PE=1 SV=3	P09012	SNRPA	31 kDa	4	5	6	1	4	1	3	1	3	6	4	2
U2 small nuclear ribonucleoprotein A' OS=Homo sapiens OX=9606 GN=SNRPA1 PE=1 SV=2	P09661	SNRPA1	28 kDa	1	1	4	2	1	3	0	0	0	5	2	3
Small nuclear ribonucleoprotein-associated proteins B and B' OS=Homo sapiens OX=9606 GN=SNRPB PE=1 SV=2	P14678	SNRPB	25 kDa	2	7	3	0	0	0	2	2	1	5	4	3
U2 small nuclear ribonucleoprotein B'' OS=Homo sapiens OX=9606 GN=SNRPB2 PE=1 SV=1	P08579	SNRPB2	25 kDa	3	2	2	0	0	0	0	0	0	6	1	5
Small nuclear ribonucleoprotein Sm D2 OS=Homo sapiens OX=9606 GN=SNRPD2 PE=1 SV=1	P62316	SNRPD2	14 kDa	5	5	4	4	5	2	1	5	1	6	2	4
Small nuclear ribonucleoprotein Sm D3 OS=Homo sapiens OX=9606 GN=SNRPD3 PE=1 SV=1	P62318	SNRPD3	14 kDa	4	2	3	8	7	3	5	4	4	8	4	5
Beta-2-syntrophin OS=Homo sapiens OX=9606 GN=SNTB2 PE=1 SV=1	Q13425	SNTB2	58 kDa	7	3	4	3	2	6	4	1	5	4	7	9
NHP2-like protein 1 OS=Homo sapiens OX=9606 GN=SNU13 PE=1 SV=3	P55769	SNU13	14 kDa	10	12	13	11	11	8	10	14	14	8	10	8
Sorting nexin-1 OS=Homo sapiens OX=9606 GN=SNX1 PE=1 SV=3	Q13596	SNX1	59 kDa	3	1	4	0	0	0	0	0	0	4	2	4
Sorting nexin-14 OS=Homo sapiens OX=9606 GN=SNX14 PE=1 SV=3	Q9Y5W7	SNX14	110 kDa	7	3	2	1	3	3	6	2	1	4	1	2
Sorting nexin-18 OS=Homo sapiens OX=9606 GN=SNX18 PE=1 SV=2	Q96RF0	SNX18	69 kDa	4	5	5	1	1	5	4	9	8	3	7	5
Sorting nexin-3 OS=Homo sapiens OX=9606 GN=SNX3 PE=1 SV=3	O60493	SNX3	19 kDa	3	2	6	2	1	1	0	0	0	0	0	0
Sterol O-acyltransferase 1 OS=Homo sapiens OX=9606 GN=SOAT1 PE=1 SV=3	P35610	SOAT1	65 kDa	6	6	2	8	7	3	3	2	1	0	0	0
Protein SOGA1 OS=Homo sapiens OX=9606 GN=SOGA1 PE=1 SV=2	O94964	SOGA1	160 kDa	0	0	0	6	2	2	0	0	0	7	7	2
Protein SOGA3 OS=Homo sapiens OX=9606 GN=SOGA3 PE=3 SV=1	Q5TF21	SOGA3	103 kDa	0	0	0	4	4	2	0	0	0	0	0	0
Protein SON OS=Homo sapiens OX=9606 GN=SON PE=1 SV=4	P18583	SON	264 kDa	72	71	68	70	66	67	66	70	71	83	81	79
Sp110 nuclear body protein OS=Homo sapiens OX=9606 GN=SP110 PE=1 SV=5	Q9HB58	SP110	78 kDa	15	14	16	17	21	17	18	13	14	10	7	7
Sperm protein associated with the nucleus on the X chromosome B1 OS=Homo sapiens OX=9606 GN=SPANXB1 PE=2 SV=2	Q9NS25	SPANXB1	12 kDa	6	8	10	17	20	22	12	15	13	8	4	8
Spartin OS=Homo sapiens OX=9606 GN=SPART PE=1 SV=1	Q8N0X7	SPART	73 kDa	2	4	3	2	1	4	3	2	1	0	0	0
ATPase family protein 2 homolog OS=Homo sapiens OX=9606 GN=SPATA5 PE=1 SV=3	Q8NB90	SPATA5	98 kDa	5	1	5	2	5	3	3	2	1	0	0	0
SPATS2-like protein OS=Homo sapiens OX=9606 GN=SPATS2L PE=1 SV=2	Q9NUQ6	SPATS2L	62 kDa	15	12	11	14	12	11	8	12	11	9	6	10
Protein spinster homolog 1 OS=Homo sapiens OX=9606 GN=SPNS1 PE=1 SV=1	Q9H2V7	SPNS1	57 kDa	0	0	0	0	0	0	0	0	0	2	3	2
Putative methyltransferase C9orf114 OS=Homo sapiens OX=9606 GN=SPOUT1 PE=1 SV=3	Q5T280	SPOUT1	42 kDa	2	3	3	5	1	4	4	2	2	4	2	4
Spectrin alpha chain, non-erythrocytic 1 OS=Homo sapiens OX=9606 GN=SPTAN1 PE=1 SV=3	Q13813	SPTAN1	285 kDa	63	62	61	150	146	151	79	78	82	254	257	257
Spectrin beta chain, non-erythrocytic 1 OS=Homo sapiens OX=9606 GN=SPTBN1 PE=1 SV=2	Q01082	SPTBN1	275 kDa	34	33	36	92	91	95	57	53	56	168	170	166
Spectrin beta chain, non-erythrocytic 2 OS=Homo sapiens OX=9606 GN=SPTBN2 PE=1 SV=3	O15020	SPTBN2	271 kDa	4	7	3	0	0	0	8	5	3	0	0	0
Serine palmitoyltransferase 1 OS=Homo sapiens OX=9606 GN=SPTLC1 PE=1 SV=1	O15269	SPTLC1	53 kDa	5	4	7	8	10	12	7	10	8	10	6	10
Protein SPT2 homolog OS=Homo sapiens OX=9606 GN=SPTY2D1 PE=1 SV=3	Q68D10	SPTY2D1	76 kDa	2	2	5	8	5	3	3	7	4	3	1	2
Sulfide:quinone oxidoreductase, mitochondrial OS=Homo sapiens OX=9606 GN=SQOR PE=1 SV=1	Q9Y6N5	SQOR	50 kDa	3	2	5	8	7	6	6	10	6	14	9	13
Sequestosome-1 OS=Homo sapiens OX=9606 GN=SQSTM1 PE=1 SV=1	Q13501	SQSTM1	48 kDa	9	6	6	6	6	1	2	1	5	12	9	12
S1 RNA-binding domain-containing protein 1 OS=Homo sapiens OX=9606 GN=SRBD1 PE=1 SV=2	Q8N5C6	SRBD1	112 kDa	5	3	7	6	3	5	7	7	3	2	6	4
Helicase SRCAP OS=Homo sapiens OX=9606 GN=SRCAP PE=1 SV=3	Q6ZRS2	SRCAP	344 kDa	2	5	7	3	2	5	5	6	2	1	3	2
Splicing regulatory glutamine/lysine-rich protein 1 OS=Homo sapiens OX=9606 GN=SREK1 PE=1 SV=1	Q8WXA9	SREK1	59 kDa	9	12	13	5	1	3	6	7	7	7	2	5
Protein SREK1IP1 OS=Homo sapiens OX=9606 GN=SREK1IP1 PE=1 SV=1	Q8N9Q2	SREK1IP1	18 kDa	3	3	7	8	6	7	4	7	5	8	7	4
Sorcin OS=Homo sapiens OX=9606 GN=SRI PE=1 SV=1	P30626	SRI	22 kDa	6	1	1	0	0	0	0	0	0	2	5	6
Signal recognition particle 14 kDa protein OS=Homo sapiens OX=9606 GN=SRP14 PE=1 SV=2	P37108	SRP14	15 kDa	12	14	10	13	12	14	13	10	9	11	13	15
Signal recognition particle subunit SRP68 OS=Homo sapiens OX=9606 GN=SRP68 PE=1 SV=2	Q9UHB9	SRP68	71 kDa	16	17	16	19	16	17	22	26	27	13	15	17
Signal recognition particle subunit SRP72 OS=Homo sapiens OX=9606 GN=SRP72 PE=1 SV=3	O76094	SRP72	75 kDa	66	66	65	64	68	68	72	73	71	58	58	60
Signal recognition particle 9 kDa protein OS=Homo sapiens OX=9606 GN=SRP9 PE=1 SV=2	P49458	SRP9	10 kDa	6	9	11	12	13	9	7	7	3	10	10	6
SRSF protein kinase 1 OS=Homo sapiens OX=9606 GN=SRPK1 PE=1 SV=2	Q96SB4	SRPK1	74 kDa	11	7	11	11	7	9	9	13	13	3	6	5
SRSF protein kinase 2 OS=Homo sapiens OX=9606 GN=SRPK2 PE=1 SV=3	P78362	SRPK2	78 kDa	8	5	7	11	10	10	7	10	11	12	9	7
Signal recognition particle receptor subunit alpha OS=Homo sapiens OX=9606 GN=SRPRA PE=1 SV=2	P08240	SRPRA	70 kDa	6	2	4	3	6	2	3	2	3	4	5	3
Serine/arginine repetitive matrix protein 1 OS=Homo sapiens OX=9606 GN=SRRM1 PE=1 SV=2	Q8IYB3	SRRM1	102 kDa	35	36	35	35	33	33	34	37	35	27	27	25
Serine/arginine repetitive matrix protein 2 OS=Homo sapiens OX=9606 GN=SRRM2 PE=1 SV=2	Q9UQ35	SRRM2	300 kDa	202	205	201	204	208	209	137	140	138	218	214	217
Serrate RNA effector molecule homolog OS=Homo sapiens OX=9606 GN=SRRT PE=1 SV=1	Q9BXP5	SRRT	101 kDa	10	14	11	11	9	7	6	6	11	5	8	10
Serine/arginine-rich splicing factor 1 OS=Homo sapiens OX=9606 GN=SRSF1 PE=1 SV=2	Q07955	SRSF1	28 kDa	51	51	48	64	59	60	28	32	32	71	71	70
Serine/arginine-rich splicing factor 10 OS=Homo sapiens OX=9606 GN=SRSF10 PE=1 SV=1	O75494	SRSF10	31 kDa	1	1	5	3	2	3	1	1	5	7	5	8
Serine/arginine-rich splicing factor 11 OS=Homo sapiens OX=9606 GN=SRSF11 PE=1 SV=1	Q05519	SRSF11	54 kDa	21	21	24	18	19	15	14	15	16	9	11	10
Serine/arginine-rich splicing factor 3 OS=Homo sapiens OX=9606 GN=SRSF3 PE=1 SV=1	P84103	SRSF3	19 kDa	17	17	12	21	20	21	12	15	13	28	28	23
Serine/arginine-rich splicing factor 4 OS=Homo sapiens OX=9606 GN=SRSF4 PE=1 SV=2	Q08170	SRSF4	57 kDa	2	4	6	7	4	2	2	6	6	8	8	5
Serine/arginine-rich splicing factor 6 OS=Homo sapiens OX=9606 GN=SRSF6 PE=1 SV=2	Q13247	SRSF6	40 kDa	2	2	5	9	12	11	4	2	2	12	16	14
Serine/arginine-rich splicing factor 7 OS=Homo sapiens OX=9606 GN=SRSF7 PE=1 SV=1	Q16629	SRSF7	27 kDa	8	7	6	8	8	12	5	3	5	7	6	5
Serine/arginine-rich splicing factor 9 OS=Homo sapiens OX=9606 GN=SRSF9 PE=1 SV=1	Q13242	SRSF9	26 kDa	4	5	1	15	19	16	7	11	11	27	26	24
Lupus La protein OS=Homo sapiens OX=9606 GN=SSB PE=1 SV=2	P05455	SSB	47 kDa	6	2	6	4	8	3	3	3	1	1	1	5
Translocon-associated protein subunit gamma OS=Homo sapiens OX=9606 GN=SSR3 PE=1 SV=1	Q9UNL2	SSR3	21 kDa	3	5	4	8	8	3	3	2	7	8	3	8
Translocon-associated protein subunit delta OS=Homo sapiens OX=9606 GN=SSR4 PE=1 SV=1	P51571	SSR4	19 kDa	3	5	7	10	6	10	8	4	8	4	7	5
FACT complex subunit SSRP1 OS=Homo sapiens OX=9606 GN=SSRP1 PE=1 SV=1	Q08945	SSRP1	81 kDa	18	21	23	40	45	40	30	34	34	34	36	32
Cohesin subunit SA-1 OS=Homo sapiens OX=9606 GN=STAG1 PE=1 SV=3	Q8WVM7	STAG1	144 kDa	6	7	2	6	2	1	3	8	3	4	1	1
Cohesin subunit SA-2 OS=Homo sapiens OX=9606 GN=STAG2 PE=1 SV=3	Q8N3U4	STAG2	141 kDa	4	3	8	4	4	3	3	4	7	5	3	4
Signal transducer and activator of transcription 1-alpha/beta OS=Homo sapiens OX=9606 GN=STAT1 PE=1 SV=2	P42224	STAT1	87 kDa	17	22	20	31	27	26	15	15	16	30	33	31
Signal transducer and activator of transcription 3 OS=Homo sapiens OX=9606 GN=STAT3 PE=1 SV=2	P40763	STAT3	88 kDa	1	5	3	2	3	2	1	3	2	18	14	13
Double-stranded RNA-binding protein Staufen homolog 1 OS=Homo sapiens OX=9606 GN=STAU1 PE=1 SV=2	O95793	STAU1	63 kDa	7	7	5	10	10	9	7	7	6	8	11	7
Stress-induced-phosphoprotein 1 OS=Homo sapiens OX=9606 GN=STIP1 PE=1 SV=1	P31948	STIP1	63 kDa	5	3	2	0	0	0	0	0	0	0	0	0
Serine/threonine-protein kinase 10 OS=Homo sapiens OX=9606 GN=STK10 PE=1 SV=1	O94804	STK10	112 kDa	10	13	12	9	13	9	10	6	11	10	7	6
Serine/threonine-protein kinase 38 OS=Homo sapiens OX=9606 GN=STK38 PE=1 SV=1	Q15208	STK38	54 kDa	6	6	1	5	5	4	0	0	0	0	0	0
Stathmin OS=Homo sapiens OX=9606 GN=STMN1 PE=1 SV=3	P16949	STMN1	17 kDa	8	4	9	0	0	0	0	0	0	0	0	0
Erythrocyte band 7 integral membrane protein OS=Homo sapiens OX=9606 GN=STOM PE=1 SV=3	P27105	STOM	32 kDa	1	2	4	0	0	0	1	6	2	6	5	2
Stomatin-like protein 2, mitochondrial OS=Homo sapiens OX=9606 GN=STOML2 PE=1 SV=1	Q9UJZ1	STOML2	39 kDa	7	7	9	6	9	9	3	4	4	5	8	5
Striatin-interacting protein 1 OS=Homo sapiens OX=9606 GN=STRIP1 PE=1 SV=1	Q5VSL9	STRIP1	96 kDa	3	2	7	6	3	2	3	5	1	3	1	4
Dolichyl-diphosphooligosaccharide--protein glycosyltransferase subunit STT3A OS=Homo sapiens OX=9606 GN=STT3A PE=1 SV=2	P46977	STT3A	81 kDa	10	14	11	8	6	8	9	9	6	4	2	3
Dolichyl-diphosphooligosaccharide--protein glycosyltransferase subunit STT3B OS=Homo sapiens OX=9606 GN=STT3B PE=1 SV=1	Q8TCJ2	STT3B	94 kDa	11	7	9	9	6	9	8	6	4	6	8	10
Syntaxin-17 OS=Homo sapiens OX=9606 GN=STX17 PE=1 SV=2	P56962	STX17	33 kDa	0	0	0	0	0	0	0	0	0	2	5	5
Syntaxin-binding protein 3 OS=Homo sapiens OX=9606 GN=STXBP3 PE=1 SV=2	O00186	STXBP3	68 kDa	3	6	6	6	3	6	1	6	3	5	9	4
Activated RNA polymerase II transcriptional coactivator p15 OS=Homo sapiens OX=9606 GN=SUB1 PE=1 SV=3	P53999	SUB1	14 kDa	4	3	5	13	12	10	2	3	2	24	27	23
Succinate--CoA ligase [ADP-forming] subunit beta, mitochondrial OS=Homo sapiens OX=9606 GN=SUCLA2 PE=1 SV=3	Q9P2R7	SUCLA2	50 kDa	8	3	3	2	2	5	6	3	7	6	10	9
SURP and G-patch domain-containing protein 2 OS=Homo sapiens OX=9606 GN=SUGP2 PE=1 SV=2	Q8IX01	SUGP2	120 kDa	9	6	7	6	10	7	4	4	8	11	13	9
Extracellular sulfatase Sulf-2 OS=Homo sapiens OX=9606 GN=SULF2 PE=1 SV=1	Q8IWU5	SULF2	100 kDa	2	1	1	3	2	4	0	0	0	3	1	4
Small ubiquitin-related modifier 2 OS=Homo sapiens OX=9606 GN=SUMO2 PE=1 SV=3	P61956	SUMO2	11 kDa	4	2	4	8	4	5	4	9	9	1	5	1
SUN domain-containing protein 1 OS=Homo sapiens OX=9606 GN=SUN1 PE=1 SV=3	O94901	SUN1	90 kDa	1	5	3	1	4	3	6	4	2	1	6	6
SUN domain-containing protein 2 OS=Homo sapiens OX=9606 GN=SUN2 PE=1 SV=3	Q9UH99	SUN2	80 kDa	10	10	6	9	10	7	8	9	4	7	8	6
FACT complex subunit SPT16 OS=Homo sapiens OX=9606 GN=SUPT16H PE=1 SV=1	Q9Y5B9	SUPT16H	120 kDa	35	32	31	60	57	60	45	42	43	41	40	40
Surfeit locus protein 4 OS=Homo sapiens OX=9606 GN=SURF4 PE=1 SV=3	O15260	SURF4	30 kDa	7	10	6	8	9	6	10	14	10	3	7	3
Surfeit locus protein 6 OS=Homo sapiens OX=9606 GN=SURF6 PE=1 SV=3	O75683	SURF6	41 kDa	29	26	27	38	33	38	23	28	23	21	17	18
Histone-lysine N-methyltransferase SUV39H1 OS=Homo sapiens OX=9606 GN=SUV39H1 PE=1 SV=1	O43463	SUV39H1	48 kDa	5	3	3	2	4	7	6	9	8	5	3	5
Polycomb protein SUZ12 OS=Homo sapiens OX=9606 GN=SUZ12 PE=1 SV=3	Q15022	SUZ12	83 kDa	2	3	3	2	2	1	1	6	2	3	1	2
Symplekin OS=Homo sapiens OX=9606 GN=SYMPK PE=1 SV=2	Q92797	SYMPK	141 kDa	3	2	2	6	2	4	1	2	6	0	0	0
Heterogeneous nuclear ribonucleoprotein Q OS=Homo sapiens OX=9606 GN=SYNCRIP PE=1 SV=2	O60506	SYNCRIP	70 kDa	10	13	11	12	16	16	19	15	16	15	18	13
Transcription initiation factor TFIID subunit 12 OS=Homo sapiens OX=9606 GN=TAF12 PE=1 SV=1	Q16514	TAF12	18 kDa	4	9	4	1	5	3	3	3	4	2	5	6
TATA-binding protein-associated factor 2N OS=Homo sapiens OX=9606 GN=TAF15 PE=1 SV=1	Q92804	TAF15	62 kDa	12	8	10	7	4	3	13	11	14	18	14	16
Transcription initiation factor TFIID subunit 2 OS=Homo sapiens OX=9606 GN=TAF2 PE=1 SV=3	Q6P1X5	TAF2	137 kDa	7	8	12	8	11	6	11	8	8	11	6	11
Transcription initiation factor TFIID subunit 3 OS=Homo sapiens OX=9606 GN=TAF3 PE=1 SV=1	Q5VWG9	TAF3	104 kDa	12	8	11	10	12	8	12	15	17	6	7	7
Transcription initiation factor TFIID subunit 4 OS=Homo sapiens OX=9606 GN=TAF4 PE=1 SV=2	O00268	TAF4	110 kDa	2	1	4	5	4	1	14	11	11	1	3	2
Transcription initiation factor TFIID subunit 5 OS=Homo sapiens OX=9606 GN=TAF5 PE=1 SV=3	Q15542	TAF5	87 kDa	0	0	0	3	1	5	3	5	7	1	2	2
Transcription initiation factor TFIID subunit 6 OS=Homo sapiens OX=9606 GN=TAF6 PE=1 SV=1	P49848	TAF6	73 kDa	8	5	3	2	3	1	15	13	12	3	1	4
Transcription initiation factor TFIID subunit 9 OS=Homo sapiens OX=9606 GN=TAF9 PE=1 SV=1	Q16594	TAF9	29 kDa	3	5	1	0	0	0	6	5	2	0	0	0
Transgelin OS=Homo sapiens OX=9606 GN=TAGLN PE=1 SV=4	Q01995	TAGLN	23 kDa	2	6	2	0	0	0	0	0	0	0	0	0
Transgelin-2 OS=Homo sapiens OX=9606 GN=TAGLN2 PE=1 SV=3	P37802	TAGLN2	22 kDa	5	3	7	1	1	4	1	4	3	4	3	6
Protein TANC1 OS=Homo sapiens OX=9606 GN=TANC1 PE=1 SV=3	Q9C0D5	TANC1	202 kDa	5	2	4	6	1	5	1	3	2	6	1	1
Serine/threonine-protein kinase TAO1 OS=Homo sapiens OX=9606 GN=TAOK1 PE=1 SV=1	Q7L7X3	TAOK1	116 kDa	30	30	33	23	21	23	26	25	23	26	27	24
Serine/threonine-protein kinase TAO2 OS=Homo sapiens OX=9606 GN=TAOK2 PE=1 SV=2	Q9UL54	TAOK2	138 kDa	4	3	7	4	5	9	9	11	7	6	4	8
Serine/threonine-protein kinase TAO3 OS=Homo sapiens OX=9606 GN=TAOK3 PE=1 SV=2	Q9H2K8	TAOK3	105 kDa	12	12	15	12	16	16	17	18	20	16	14	12
Antigen peptide transporter 1 OS=Homo sapiens OX=9606 GN=TAP1 PE=1 SV=2	Q03518	TAP1	87 kDa	9	9	5	3	6	6	7	6	3	2	6	7
Protein TASOR 2 OS=Homo sapiens OX=9606 GN=TASOR2 PE=1 SV=1	Q5VWN6	TASOR2	269 kDa	5	2	3	0	0	0	4	3	8	0	0	0
TBC1 domain family member 10B OS=Homo sapiens OX=9606 GN=TBC1D10B PE=1 SV=3	Q4KMP7	TBC1D10B	87 kDa	8	11	8	11	10	9	6	4	9	7	5	2
TBC1 domain family member 22A OS=Homo sapiens OX=9606 GN=TBC1D22A PE=1 SV=2	Q8WUA7	TBC1D22A	59 kDa	0	0	0	2	3	5	0	0	0	6	4	2
TBC1 domain family member 5 OS=Homo sapiens OX=9606 GN=TBC1D5 PE=1 SV=1	Q92609	TBC1D5	89 kDa	3	2	7	0	0	0	4	5	1	0	0	0
Tubulin-specific chaperone D OS=Homo sapiens OX=9606 GN=TBCD PE=1 SV=2	Q9BTW9	TBCD	133 kDa	6	3	4	2	4	2	0	0	0	3	2	7
Serine/threonine-protein kinase TBK1 OS=Homo sapiens OX=9606 GN=TBK1 PE=1 SV=1	Q9UHD2	TBK1	84 kDa	9	5	9	13	9	11	8	9	10	11	13	9
Transducin beta-like protein 2 OS=Homo sapiens OX=9606 GN=TBL2 PE=1 SV=1	Q9Y4P3	TBL2	50 kDa	9	5	10	13	9	10	8	13	12	6	6	7
Transducin beta-like protein 3 OS=Homo sapiens OX=9606 GN=TBL3 PE=1 SV=2	Q12788	TBL3	89 kDa	9	6	8	6	7	7	8	10	7	7	3	5
FAST kinase domain-containing protein 4 OS=Homo sapiens OX=9606 GN=TBRG4 PE=1 SV=1	Q969Z0	TBRG4	71 kDa	2	4	3	9	7	9	6	5	3	9	4	6
Transcription elongation regulator 1 OS=Homo sapiens OX=9606 GN=TCERG1 PE=1 SV=2	O14776	TCERG1	124 kDa	3	4	2	0	0	0	1	2	4	0	0	0
Transcription factor 20 OS=Homo sapiens OX=9606 GN=TCF20 PE=1 SV=3	Q9UGU0	TCF20	212 kDa	3	8	4	2	6	5	6	6	2	2	1	1
Transcription factor 25 OS=Homo sapiens OX=9606 GN=TCF25 PE=1 SV=1	Q9BQ70	TCF25	77 kDa	8	6	7	5	5	3	9	6	9	8	7	4
Treacle protein OS=Homo sapiens OX=9606 GN=TCOF1 PE=1 SV=3	Q13428	TCOF1	152 kDa	102	99	98	115	117	113	144	149	147	129	130	126
T-complex protein 1 subunit alpha OS=Homo sapiens OX=9606 GN=TCP1 PE=1 SV=1	P17987	TCP1	60 kDa	55	51	52	65	65	61	63	59	60	47	50	50
Tudor domain-containing protein 3 OS=Homo sapiens OX=9606 GN=TDRD3 PE=1 SV=1	Q9H7E2	TDRD3	73 kDa	6	6	2	0	0	0	0	0	0	0	0	0
Very-long-chain enoyl-CoA reductase OS=Homo sapiens OX=9606 GN=TECR PE=1 SV=1	Q9NZ01	TECR	36 kDa	0	0	0	1	4	3	2	3	5	3	7	4
Telomere length regulation protein TEL2 homolog OS=Homo sapiens OX=9606 GN=TELO2 PE=1 SV=2	Q9Y4R8	TELO2	92 kDa	2	6	4	9	7	10	4	5	5	5	4	6
Testis-expressed protein 10 OS=Homo sapiens OX=9606 GN=TEX10 PE=1 SV=2	Q9NXF1	TEX10	106 kDa	16	20	17	22	20	25	28	30	32	15	16	14
Alpha-globin transcription factor CP2 OS=Homo sapiens OX=9606 GN=TFCP2 PE=1 SV=2	Q12800	TFCP2	57 kDa	5	2	4	3	1	5	3	1	2	9	10	5
Transferrin receptor protein 1 OS=Homo sapiens OX=9606 GN=TFRC PE=1 SV=2	P02786	TFRC	85 kDa	22	21	18	24	22	24	23	24	19	26	31	30
Transforming growth factor beta-1-induced transcript 1 protein OS=Homo sapiens OX=9606 GN=TGFB1I1 PE=1 SV=2	O43294	TGFB1I1	50 kDa	4	3	2	2	1	5	2	7	5	0	0	0
Protein-glutamine gamma-glutamyltransferase 2 OS=Homo sapiens OX=9606 GN=TGM2 PE=1 SV=2	P21980	TGM2	77 kDa	11	7	8	5	2	6	10	12	10	11	13	14
Thyroid adenoma-associated protein OS=Homo sapiens OX=9606 GN=THADA PE=1 SV=1	Q6YHU6	THADA	220 kDa	5	4	8	2	7	5	2	5	7	4	2	4
Thrombospondin-1 OS=Homo sapiens OX=9606 GN=THBS1 PE=1 SV=2	P07996	THBS1	129 kDa	4	6	6	4	3	3	7	10	9	2	4	2
Protein THEM6 OS=Homo sapiens OX=9606 GN=THEM6 PE=1 SV=2	Q8WUY1	THEM6	24 kDa	2	7	4	5	3	8	6	6	4	9	4	5
THO complex subunit 1 OS=Homo sapiens OX=9606 GN=THOC1 PE=1 SV=1	Q96FV9	THOC1	76 kDa	17	16	18	9	6	8	27	30	28	15	17	14
THO complex subunit 2 OS=Homo sapiens OX=9606 GN=THOC2 PE=1 SV=2	Q8NI27	THOC2	183 kDa	62	62	66	52	47	48	80	83	82	40	41	42
THO complex subunit 3 OS=Homo sapiens OX=9606 GN=THOC3 PE=1 SV=1	Q96J01	THOC3	39 kDa	6	3	6	3	7	7	11	7	11	7	5	7
THO complex subunit 5 homolog OS=Homo sapiens OX=9606 GN=THOC5 PE=1 SV=2	Q13769	THOC5	79 kDa	15	14	10	8	7	10	16	18	15	11	10	7
THO complex subunit 6 homolog OS=Homo sapiens OX=9606 GN=THOC6 PE=1 SV=1	Q86W42	THOC6	38 kDa	13	13	16	9	13	8	17	18	19	11	8	9
Thyroid hormone receptor-associated protein 3 OS=Homo sapiens OX=9606 GN=THRAP3 PE=1 SV=2	Q9Y2W1	THRAP3	109 kDa	3	4	6	7	10	9	4	8	9	7	11	7
Mitochondrial import inner membrane translocase subunit TIM44 OS=Homo sapiens OX=9606 GN=TIMM44 PE=1 SV=2	O43615	TIMM44	51 kDa	3	5	8	8	3	7	2	5	4	5	6	9
Mitochondrial import inner membrane translocase subunit TIM50 OS=Homo sapiens OX=9606 GN=TIMM50 PE=1 SV=2	Q3ZCQ8	TIMM50	40 kDa	10	8	10	13	16	15	15	16	13	13	12	15
Tight junction protein ZO-1 OS=Homo sapiens OX=9606 GN=TJP1 PE=1 SV=3	Q07157	TJP1	195 kDa	16	14	12	6	9	11	12	9	10	12	13	11
Tight junction protein ZO-2 OS=Homo sapiens OX=9606 GN=TJP2 PE=1 SV=2	Q9UDY2	TJP2	134 kDa	8	6	5	6	8	7	6	3	7	6	5	3
Thymidine kinase, cytosolic OS=Homo sapiens OX=9606 GN=TK1 PE=1 SV=2	P04183	TK1	25 kDa	6	6	2	4	3	1	8	4	7	0	0	0
Transketolase OS=Homo sapiens OX=9606 GN=TKT PE=1 SV=3	P29401	TKT	68 kDa	5	6	9	4	2	6	5	2	7	5	7	3
Serine/threonine-protein kinase tousled-like 1 OS=Homo sapiens OX=9606 GN=TLK1 PE=1 SV=2	Q9UKI8	TLK1	87 kDa	0	0	0	0	0	0	0	0	0	6	7	2
Talin-1 OS=Homo sapiens OX=9606 GN=TLN1 PE=1 SV=3	Q9Y490	TLN1	270 kDa	12	13	14	23	19	24	17	19	17	29	32	27
Transmembrane 9 superfamily member 1 OS=Homo sapiens OX=9606 GN=TM9SF1 PE=2 SV=2	O15321	TM9SF1	69 kDa	0	0	0	0	0	0	6	2	6	4	4	2
Transmembrane 9 superfamily member 3 OS=Homo sapiens OX=9606 GN=TM9SF3 PE=1 SV=2	Q9HD45	TM9SF3	68 kDa	5	8	4	6	3	2	4	2	3	3	4	2
Translation machinery-associated protein 16 OS=Homo sapiens OX=9606 GN=TMA16 PE=1 SV=2	Q96EY4	TMA16	24 kDa	19	20	22	18	18	20	23	23	28	20	23	22
Calcium load-activated calcium channel OS=Homo sapiens OX=9606 GN=TMCO1 PE=1 SV=2	Q9UM00	TMCO1	27 kDa	9	7	4	7	4	6	7	11	10	9	6	5
Transmembrane emp24 domain-containing protein 10 OS=Homo sapiens OX=9606 GN=TMED10 PE=1 SV=2	P49755	TMED10	25 kDa	1	4	6	6	1	5	5	2	1	5	5	2
Transmembrane emp24 domain-containing protein 4 OS=Homo sapiens OX=9606 GN=TMED4 PE=1 SV=1	Q7Z7H5	TMED4	26 kDa	0	0	0	0	0	0	0	0	0	6	2	3
Transmembrane emp24 domain-containing protein 9 OS=Homo sapiens OX=9606 GN=TMED9 PE=1 SV=2	Q9BVK6	TMED9	27 kDa	4	2	1	5	1	5	0	0	0	7	6	2
Transmembrane protein 11, mitochondrial OS=Homo sapiens OX=9606 GN=TMEM11 PE=1 SV=1	P17152	TMEM11	22 kDa	6	2	4	6	2	3	2	6	7	0	0	0
Transmembrane protein 165 OS=Homo sapiens OX=9606 GN=TMEM165 PE=1 SV=1	Q9HC07	TMEM165	35 kDa	7	5	2	4	3	4	7	7	3	9	5	8
Transmembrane protein 209 OS=Homo sapiens OX=9606 GN=TMEM209 PE=1 SV=2	Q96SK2	TMEM209	63 kDa	4	7	2	0	0	0	3	1	4	3	1	5
Transmembrane protein 214 OS=Homo sapiens OX=9606 GN=TMEM214 PE=1 SV=2	Q6NUQ4	TMEM214	77 kDa	4	3	5	10	6	10	8	4	6	2	3	3
Transmembrane protein 237 OS=Homo sapiens OX=9606 GN=TMEM237 PE=1 SV=2	Q96Q45	TMEM237	46 kDa	5	3	4	9	4	5	6	8	4	0	0	0
Transmembrane protein 33 OS=Homo sapiens OX=9606 GN=TMEM33 PE=1 SV=2	P57088	TMEM33	28 kDa	6	7	8	8	9	9	11	8	10	18	14	17
Transmembrane protein 39B OS=Homo sapiens OX=9606 GN=TMEM39B PE=1 SV=1	Q9GZU3	TMEM39B	56 kDa	3	1	5	0	0	0	3	3	8	3	1	6
Transmembrane protein 43 OS=Homo sapiens OX=9606 GN=TMEM43 PE=1 SV=1	Q9BTV4	TMEM43	45 kDa	7	3	8	2	5	4	7	3	5	8	10	11
Tropomodulin-1 OS=Homo sapiens OX=9606 GN=TMOD1 PE=1 SV=1	P28289	TMOD1	41 kDa	0	0	0	0	0	0	0	0	0	3	5	5
Tropomodulin-2 OS=Homo sapiens OX=9606 GN=TMOD2 PE=1 SV=1	Q9NZR1	TMOD2	40 kDa	2	2	5	0	0	0	5	1	6	1	3	6
Tropomodulin-3 OS=Homo sapiens OX=9606 GN=TMOD3 PE=1 SV=1	Q9NYL9	TMOD3	40 kDa	118	115	117	96	94	93	96	100	100	106	108	107
Lamina-associated polypeptide 2, isoform alpha OS=Homo sapiens OX=9606 GN=TMPO PE=1 SV=2	P42166	TMPO	75 kDa	8	12	10	13	10	13	11	7	8	18	14	18
Lamina-associated polypeptide 2, isoforms beta/gamma OS=Homo sapiens OX=9606 GN=TMPO PE=1 SV=2	P42167	TMPO	51 kDa	10	12	8	13	10	13	11	8	7	14	18	18
Thymosin beta-4 OS=Homo sapiens OX=9606 GN=TMSB4X PE=1 SV=2	P62328	TMSB4X	5 kDa	0	0	0	0	0	0	0	0	0	4	3	2
Protein O-mannosyl-transferase TMTC3 OS=Homo sapiens OX=9606 GN=TMTC3 PE=1 SV=2	Q6ZXV5	TMTC3	104 kDa	5	2	4	3	4	7	6	4	2	4	5	1
Thioredoxin-related transmembrane protein 1 OS=Homo sapiens OX=9606 GN=TMX1 PE=1 SV=1	Q9H3N1	TMX1	32 kDa	4	2	5	4	2	6	1	1	5	3	4	6
Protein disulfide-isomerase TMX3 OS=Homo sapiens OX=9606 GN=TMX3 PE=1 SV=2	Q96JJ7	TMX3	52 kDa	0	0	0	0	0	0	0	0	0	2	6	7
Tumor necrosis factor alpha-induced protein 2 OS=Homo sapiens OX=9606 GN=TNFAIP2 PE=2 SV=2	Q03169	TNFAIP2	73 kDa	0	0	0	2	4	4	2	6	4	6	9	6
Transportin-1 OS=Homo sapiens OX=9606 GN=TNPO1 PE=1 SV=2	Q92973	TNPO1	102 kDa	14	10	14	11	11	14	13	15	11	13	14	13
Transportin-3 OS=Homo sapiens OX=9606 GN=TNPO3 PE=1 SV=3	Q9Y5L0	TNPO3	104 kDa	6	5	6	7	9	11	7	8	11	10	10	6
Tensin-2 OS=Homo sapiens OX=9606 GN=TNS2 PE=1 SV=2	Q63HR2	TNS2	153 kDa	0	0	0	5	1	4	1	3	2	2	5	3
Tensin-3 OS=Homo sapiens OX=9606 GN=TNS3 PE=1 SV=2	Q68CZ2	TNS3	155 kDa	1	4	3	3	2	4	6	6	3	2	4	5
Target of EGR1 protein 1 OS=Homo sapiens OX=9606 GN=TOE1 PE=1 SV=1	Q96GM8	TOE1	57 kDa	5	4	7	5	6	2	5	2	3	0	0	0
Mitochondrial import receptor subunit TOM22 homolog OS=Homo sapiens OX=9606 GN=TOMM22 PE=1 SV=3	Q9NS69	TOMM22	16 kDa	5	3	7	3	3	3	3	5	7	2	2	6
Mitochondrial import receptor subunit TOM40 homolog OS=Homo sapiens OX=9606 GN=TOMM40 PE=1 SV=1	O96008	TOMM40	38 kDa	6	5	2	1	3	3	0	0	0	0	0	0
Tonsoku-like protein OS=Homo sapiens OX=9606 GN=TONSL PE=1 SV=2	Q96HA7	TONSL	151 kDa	3	2	5	3	4	2	0	0	0	3	4	8
DNA topoisomerase 1 OS=Homo sapiens OX=9606 GN=TOP1 PE=1 SV=2	P11387	TOP1	91 kDa	206	206	202	162	164	167	209	207	204	182	181	177
DNA topoisomerase 2-alpha OS=Homo sapiens OX=9606 GN=TOP2A PE=1 SV=3	P11388	TOP2A	174 kDa	127	125	123	118	119	117	133	130	133	80	83	79
DNA topoisomerase 2-beta OS=Homo sapiens OX=9606 GN=TOP2B PE=1 SV=3	Q02880	TOP2B	183 kDa	70	69	66	62	59	59	73	73	69	56	59	61
DNA topoisomerase 2-binding protein 1 OS=Homo sapiens OX=9606 GN=TOPBP1 PE=1 SV=3	Q92547	TOPBP1	171 kDa	3	2	2	5	2	1	0	0	0	0	0	0
Torsin-1A OS=Homo sapiens OX=9606 GN=TOR1A PE=1 SV=1	O14656	TOR1A	38 kDa	2	6	3	5	5	3	2	3	5	1	3	3
Torsin-1A-interacting protein 1 OS=Homo sapiens OX=9606 GN=TOR1AIP1 PE=1 SV=2	Q5JTV8	TOR1AIP1	66 kDa	7	6	9	6	10	9	6	8	4	7	12	11
Torsin-1A-interacting protein 2 OS=Homo sapiens OX=9606 GN=TOR1AIP2 PE=1 SV=1	Q8NFQ8	TOR1AIP2	51 kDa	2	6	3	1	4	4	2	4	7	0	0	0
Cellular tumor antigen p53 OS=Homo sapiens OX=9606 GN=TP53 PE=1 SV=4	P04637	TP53	44 kDa	4	2	5	0	0	0	0	0	0	1	5	5
Tumor protein D54 OS=Homo sapiens OX=9606 GN=TPD52L2 PE=1 SV=2	O43399	TPD52L2	22 kDa	0	0	0	0	0	0	0	0	0	4	6	2
Triosephosphate isomerase OS=Homo sapiens OX=9606 GN=TPI1 PE=1 SV=3	P60174	TPI1	31 kDa	4	2	5	1	6	5	5	8	3	9	7	8
Tropomyosin alpha-1 chain OS=Homo sapiens OX=9606 GN=TPM1 PE=1 SV=2	P09493	TPM1	33 kDa	173	177	176	90	87	92	135	140	140	91	91	93
Tropomyosin alpha-3 chain OS=Homo sapiens OX=9606 GN=TPM3 PE=1 SV=2	P06753	TPM3	33 kDa	134	132	130	65	67	64	105	102	105	70	71	68
Tropomyosin alpha-4 chain OS=Homo sapiens OX=9606 GN=TPM4 PE=1 SV=3	P67936	TPM4	29 kDa	177	176	174	108	109	110	165	166	167	100	104	99
Targeting protein for Xklp2 OS=Homo sapiens OX=9606 GN=TPX2 PE=1 SV=2	Q9ULW0	TPX2	86 kDa	12	13	14	11	8	12	15	17	14	12	14	11
Transformer-2 protein homolog alpha OS=Homo sapiens OX=9606 GN=TRA2A PE=1 SV=1	Q13595	TRA2A	33 kDa	4	2	4	5	4	2	2	1	5	5	8	9
Transformer-2 protein homolog beta OS=Homo sapiens OX=9606 GN=TRA2B PE=1 SV=1	P62995	TRA2B	34 kDa	16	17	14	36	33	37	18	14	19	35	36	38
Tumor necrosis factor receptor type 1-associated DEATH domain protein OS=Homo sapiens OX=9606 GN=TRADD PE=1 SV=2	Q15628	TRADD	34 kDa	1	4	5	2	4	3	0	0	0	0	0	0
Translocating chain-associated membrane protein 2 OS=Homo sapiens OX=9606 GN=TRAM2 PE=1 SV=1	Q15035	TRAM2	43 kDa	6	2	4	7	8	10	3	7	3	4	1	2
Heat shock protein 75 kDa, mitochondrial OS=Homo sapiens OX=9606 GN=TRAP1 PE=1 SV=3	Q12931	TRAP1	80 kDa	28	26	30	33	32	30	24	24	23	32	30	29
Trafficking protein particle complex subunit 5 OS=Homo sapiens OX=9606 GN=TRAPPC5 PE=1 SV=1	Q8IUR0	TRAPPC5	21 kDa	2	4	3	3	4	4	2	2	7	1	6	5
Trafficking protein particle complex subunit 8 OS=Homo sapiens OX=9606 GN=TRAPPC8 PE=1 SV=2	Q9Y2L5	TRAPPC8	161 kDa	6	4	2	3	3	1	0	0	0	1	1	4
E3 ubiquitin/ISG15 ligase TRIM25 OS=Homo sapiens OX=9606 GN=TRIM25 PE=1 SV=2	Q14258	TRIM25	71 kDa	10	6	7	7	10	7	7	8	6	9	6	9
Transcription intermediary factor 1-beta OS=Homo sapiens OX=9606 GN=TRIM28 PE=1 SV=5	Q13263	TRIM28	89 kDa	6	3	2	0	0	0	0	0	0	4	6	4
E3 ubiquitin-protein ligase TRIM56 OS=Homo sapiens OX=9606 GN=TRIM56 PE=1 SV=3	Q9BRZ2	TRIM56	81 kDa	3	6	2	3	1	3	5	1	1	2	3	6
Triple functional domain protein OS=Homo sapiens OX=9606 GN=TRIO PE=1 SV=2	O75962	TRIO	347 kDa	4	8	8	3	3	7	4	7	3	9	8	7
TRIO and F-actin-binding protein OS=Homo sapiens OX=9606 GN=TRIOBP PE=1 SV=3	Q9H2D6	TRIOBP	261 kDa	2	7	3	2	6	2	4	2	6	3	7	7
E3 ubiquitin-protein ligase TRIP12 OS=Homo sapiens OX=9606 GN=TRIP12 PE=1 SV=1	Q14669	TRIP12	220 kDa	40	40	41	40	43	45	48	49	46	38	42	39
Pachytene checkpoint protein 2 homolog OS=Homo sapiens OX=9606 GN=TRIP13 PE=1 SV=2	Q15645	TRIP13	49 kDa	25	23	20	31	32	28	31	30	34	35	35	30
Activating signal cointegrator 1 OS=Homo sapiens OX=9606 GN=TRIP4 PE=1 SV=4	Q15650	TRIP4	66 kDa	2	4	6	4	7	8	6	7	2	3	6	2
Thyroid receptor-interacting protein 6 OS=Homo sapiens OX=9606 GN=TRIP6 PE=1 SV=3	Q15654	TRIP6	50 kDa	12	9	9	13	12	9	12	8	9	11	9	12
Multifunctional methyltransferase subunit TRM112-like protein OS=Homo sapiens OX=9606 GN=TRMT112 PE=1 SV=1	Q9UI30	TRMT112	14 kDa	0	0	0	0	0	0	0	0	0	3	3	2
tRNA wybutosine-synthesizing protein 2 homolog OS=Homo sapiens OX=9606 GN=TRMT12 PE=1 SV=1	Q53H54	TRMT12	50 kDa	2	6	5	0	0	0	0	0	0	0	0	0
tRNA:m(4)X modification enzyme TRM13 homolog OS=Homo sapiens OX=9606 GN=TRMT13 PE=1 SV=2	Q9NUP7	TRMT13	54 kDa	7	2	3	0	0	0	0	0	0	0	0	0
CCA tRNA nucleotidyltransferase 1, mitochondrial OS=Homo sapiens OX=9606 GN=TRNT1 PE=1 SV=2	Q96Q11	TRNT1	50 kDa	6	2	3	6	10	7	7	4	4	6	4	8
Transformation/transcription domain-associated protein OS=Homo sapiens OX=9606 GN=TRRAP PE=1 SV=3	Q9Y4A5	TRRAP	438 kDa	2	2	2	0	0	0	0	0	0	6	2	4
Tuberin OS=Homo sapiens OX=9606 GN=TSC2 PE=1 SV=2	P49815	TSC2	201 kDa	4	1	5	7	2	6	1	4	6	6	2	1
Elongation factor Ts, mitochondrial OS=Homo sapiens OX=9606 GN=TSFM PE=1 SV=2	P43897	TSFM	35 kDa	3	7	6	2	5	4	1	4	3	1	4	1
Pre-rRNA-processing protein TSR1 homolog OS=Homo sapiens OX=9606 GN=TSR1 PE=1 SV=1	Q2NL82	TSR1	92 kDa	15	16	14	24	26	21	14	12	11	19	19	15
Ribosome biogenesis protein TSR3 homolog OS=Homo sapiens OX=9606 GN=TSR3 PE=1 SV=1	Q9UJK0	TSR3	34 kDa	5	5	1	0	0	0	0	0	0	5	2	5
Tetratricopeptide repeat protein 27 OS=Homo sapiens OX=9606 GN=TTC27 PE=1 SV=1	Q6P3X3	TTC27	97 kDa	4	8	5	8	10	7	6	8	4	1	5	4
Tetratricopeptide repeat protein 37 OS=Homo sapiens OX=9606 GN=TTC37 PE=1 SV=1	Q6PGP7	TTC37	175 kDa	6	3	1	4	6	7	2	3	6	1	4	2
Tetratricopeptide repeat protein 9C OS=Homo sapiens OX=9606 GN=TTC9C PE=1 SV=1	Q8N5M4	TTC9C	20 kDa	1	5	3	0	0	0	4	4	1	5	2	7
Transcription termination factor 1 OS=Homo sapiens OX=9606 GN=TTF1 PE=1 SV=3	Q15361	TTF1	103 kDa	10	12	9	5	7	4	12	7	9	7	6	5
Transcription termination factor 2 OS=Homo sapiens OX=9606 GN=TTF2 PE=1 SV=2	Q9UNY4	TTF2	130 kDa	3	1	4	5	2	3	5	5	3	4	2	5
TELO2-interacting protein 1 homolog OS=Homo sapiens OX=9606 GN=TTI1 PE=1 SV=3	O43156	TTI1	122 kDa	8	4	5	6	2	3	7	3	7	4	4	1
Dual specificity protein kinase TTK OS=Homo sapiens OX=9606 GN=TTK PE=1 SV=2	P33981	TTK	97 kDa	7	8	5	4	7	2	3	5	5	0	0	0
Tubulin--tyrosine ligase-like protein 12 OS=Homo sapiens OX=9606 GN=TTLL12 PE=1 SV=2	Q14166	TTLL12	74 kDa	0	0	0	5	2	3	2	5	3	1	4	6
Tubulin alpha-1B chain OS=Homo sapiens OX=9606 GN=TUBA1B PE=1 SV=1	P68363	TUBA1B	50 kDa	181	186	185	126	129	128	132	134	129	82	79	79
Tubulin alpha-1C chain OS=Homo sapiens OX=9606 GN=TUBA1C PE=1 SV=1	Q9BQE3	TUBA1C	50 kDa	129	126	126	0	0	0	111	113	109	0	0	0
Tubulin alpha-4A chain OS=Homo sapiens OX=9606 GN=TUBA4A PE=1 SV=1	P68366	TUBA4A	50 kDa	168	166	163	111	109	111	118	116	119	69	66	71
Tubulin beta chain OS=Homo sapiens OX=9606 GN=TUBB PE=1 SV=2	P07437	TUBB	50 kDa	230	230	229	200	196	200	203	206	204	201	199	200
Tubulin beta-2B chain OS=Homo sapiens OX=9606 GN=TUBB2B PE=1 SV=1	Q9BVA1	TUBB2B	50 kDa	166	171	171	141	139	140	149	149	154	154	156	153
Tubulin beta-3 chain OS=Homo sapiens OX=9606 GN=TUBB3 PE=1 SV=2	Q13509	TUBB3	50 kDa	110	108	105	64	62	63	62	64	62	85	89	86
Tubulin beta-4A chain OS=Homo sapiens OX=9606 GN=TUBB4A PE=1 SV=2	P04350	TUBB4A	50 kDa	187	189	185	153	150	150	160	162	161	145	141	142
Tubulin beta-4B chain OS=Homo sapiens OX=9606 GN=TUBB4B PE=1 SV=1	P68371	TUBB4B	50 kDa	195	195	192	159	158	159	172	177	176	166	165	169
Tubulin beta-6 chain OS=Homo sapiens OX=9606 GN=TUBB6 PE=1 SV=1	Q9BUF5	TUBB6	50 kDa	73	76	76	53	51	50	51	48	50	61	57	58
Tubulin gamma-1 chain OS=Homo sapiens OX=9606 GN=TUBG1 PE=1 SV=2	P23258	TUBG1	51 kDa	12	15	11	11	11	14	15	16	12	9	14	11
Gamma-tubulin complex component 2 OS=Homo sapiens OX=9606 GN=TUBGCP2 PE=1 SV=2	Q9BSJ2	TUBGCP2	103 kDa	9	9	7	8	11	9	12	9	11	9	5	8
Gamma-tubulin complex component 3 OS=Homo sapiens OX=9606 GN=TUBGCP3 PE=1 SV=2	Q96CW5	TUBGCP3	104 kDa	10	5	6	1	5	1	7	8	11	6	2	3
Gamma-tubulin complex component 6 OS=Homo sapiens OX=9606 GN=TUBGCP6 PE=1 SV=3	Q96RT7	TUBGCP6	200 kDa	2	4	4	8	3	4	5	2	6	2	1	4
Elongation factor Tu, mitochondrial OS=Homo sapiens OX=9606 GN=TUFM PE=1 SV=2	P49411	TUFM	50 kDa	14	12	16	20	20	21	25	26	21	24	22	24
Tumor suppressor candidate 3 OS=Homo sapiens OX=9606 GN=TUSC3 PE=1 SV=1	Q13454	TUSC3	40 kDa	3	5	1	3	5	3	2	4	5	3	4	2
Terminal uridylyltransferase 7 OS=Homo sapiens OX=9606 GN=TUT7 PE=1 SV=1	Q5VYS8	TUT7	171 kDa	3	5	2	2	1	4	1	1	2	0	0	0
Twinfilin-1 OS=Homo sapiens OX=9606 GN=TWF1 PE=1 SV=3	Q12792	TWF1	40 kDa	4	3	4	8	13	9	7	8	8	14	18	14
Twinfilin-2 OS=Homo sapiens OX=9606 GN=TWF2 PE=1 SV=2	Q6IBS0	TWF2	40 kDa	5	8	6	13	10	8	10	12	10	15	14	13
DNA-directed RNA polymerase I subunit RPA43 OS=Homo sapiens OX=9606 GN=TWISTNB PE=1 SV=1	Q3B726	TWISTNB	37 kDa	18	14	15	24	19	20	27	30	30	30	33	30
Alpha-taxilin OS=Homo sapiens OX=9606 GN=TXLNA PE=1 SV=3	P40222	TXLNA	62 kDa	3	3	6	5	6	3	5	7	4	5	8	8
Thioredoxin domain-containing protein 5 OS=Homo sapiens OX=9606 GN=TXNDC5 PE=1 SV=2	Q8NBS9	TXNDC5	48 kDa	4	4	1	7	3	3	0	0	0	9	4	6
Thioredoxin-like protein 1 OS=Homo sapiens OX=9606 GN=TXNL1 PE=1 SV=3	O43396	TXNL1	32 kDa	2	4	5	0	0	0	0	0	0	4	1	5
Thymidylate synthase OS=Homo sapiens OX=9606 GN=TYMS PE=1 SV=3	P04818	TYMS	36 kDa	8	4	4	12	11	11	10	7	6	1	1	5
Splicing factor U2AF 35 kDa subunit-like protein OS=Homo sapiens OX=9606 GN=U2AF1L5 PE=1 SV=1	P0DN76 (+1)	U2AF1L5	28 kDa	14	19	19	18	17	15	19	22	17	13	15	17
Splicing factor U2AF 65 kDa subunit OS=Homo sapiens OX=9606 GN=U2AF2 PE=1 SV=4	P26368	U2AF2	54 kDa	14	19	14	18	15	19	21	18	17	14	14	16
U2 snRNP-associated SURP motif-containing protein OS=Homo sapiens OX=9606 GN=U2SURP PE=1 SV=2	O15042	U2SURP	118 kDa	21	22	18	30	33	35	20	21	25	26	31	29
Uveal autoantigen with coiled-coil domains and ankyrin repeats OS=Homo sapiens OX=9606 GN=UACA PE=1 SV=2	Q9BZF9	UACA	163 kDa	10	10	8	4	5	8	2	6	4	4	7	7
Ubiquitin-like modifier-activating enzyme 1 OS=Homo sapiens OX=9606 GN=UBA1 PE=1 SV=3	P22314	UBA1	118 kDa	2	4	6	0	0	0	0	0	0	3	1	4
SUMO-activating enzyme subunit 2 OS=Homo sapiens OX=9606 GN=UBA2 PE=1 SV=2	Q9UBT2	UBA2	71 kDa	6	11	7	15	11	10	11	11	8	12	8	7
Ubiquitin-60S ribosomal protein L40 OS=Homo sapiens OX=9606 GN=UBA52 PE=1 SV=2	P62987	UBA52	15 kDa	47	42	44	51	50	52	48	50	49	47	51	51
Ubiquitin-associated domain-containing protein 2 OS=Homo sapiens OX=9606 GN=UBAC2 PE=1 SV=1	Q8NBM4	UBAC2	39 kDa	8	6	5	5	2	6	2	5	3	0	0	0
Ubiquitin-associated protein 2-like OS=Homo sapiens OX=9606 GN=UBAP2L PE=1 SV=2	Q14157	UBAP2L	115 kDa	5	10	9	0	0	0	0	0	0	0	0	0
Ubiquitin-conjugating enzyme E2 D3 OS=Homo sapiens OX=9606 GN=UBE2D3 PE=1 SV=1	P61077 (+1)	UBE2D3	17 kDa	5	8	3	6	3	4	3	7	6	4	3	7
Ubiquitin-conjugating enzyme E2 G2 OS=Homo sapiens OX=9606 GN=UBE2G2 PE=1 SV=1	P60604	UBE2G2	19 kDa	5	2	5	5	1	5	0	0	0	0	0	0
NEDD8-conjugating enzyme Ubc12 OS=Homo sapiens OX=9606 GN=UBE2M PE=1 SV=1	P61081	UBE2M	21 kDa	3	2	6	0	0	0	6	7	2	2	1	4
Putative ubiquitin-conjugating enzyme E2 N-like OS=Homo sapiens OX=9606 GN=UBE2NL PE=1 SV=1	Q5JXB2 (+1)	UBE2NL	17 kDa	1	3	1	6	1	4	6	1	4	3	7	2
Ubiquitin-conjugating enzyme E2 S OS=Homo sapiens OX=9606 GN=UBE2S PE=1 SV=2	Q16763	UBE2S	24 kDa	2	2	5	0	0	0	1	2	3	0	0	0
Ubiquitin-protein ligase E3A OS=Homo sapiens OX=9606 GN=UBE3A PE=1 SV=4	Q05086	UBE3A	101 kDa	0	0	0	2	1	4	3	4	1	3	2	3
[truncated: 144 more rows]
